# Supplementary material for: Glycerophosphodiester phosphodiesterase 1 (GDE1) acts as a potential tumor suppressor and is a novel therapeutic target for non-mucin-producing colon adenocarcinoma
Source: PeerJ. 2020 Feb 11;8:e8421. doi: 10.7717/peerj.8421 (PMC7020812; doi:10.7717/peerj.8421)
Supplement: Table S1 — 1224 highly expressed genes and 890 lowly expressed genes [file peerj-08-8421-s003.xlsx]

## Sheet: Significant analysis
gene	log2FC	pvalue	F	p.adjust	significant
MOGAT2	-2.85345	4.70824e-15	143.919	1.79882e-14	Down regulated
CTSA	-0.658608	6.31815e-09	46.6718	1.42613e-08	Down regulated
ST3GAL6	-0.389674	0.00794219	7.4548	0.0104189	Down regulated
RWDD2A	0.451757	3.70772e-07	32.8258	7.25434e-07	Up regulated
CWC27	0.513358	1.95047e-15	91.9315	7.7877e-15	Up regulated
PLCE1	-1.95699	3.68637e-18	210.028	1.86148e-17	Down regulated
SPCS2	0.0346822	0.481765	0.500116	0.511759	No change
SETDB2	0.343579	3.19123e-08	34.2339	6.85404e-08	Up regulated
PKMYT1	1.9707	2.39824e-53	387.525	1.53208e-51	Up regulated
GUCY1A3	-0.796918	0.0418899	4.39478	0.0511885	No change
PTPRB	-0.184517	0.036956	4.56495	0.0455646	No change
UPP1	-0.663112	3.00127e-06	27.669	5.41688e-06	Down regulated
PTPRH	-1.96946	1.32543e-15	148.525	5.41004e-15	Down regulated
HELZ2	1.22758	1.15446e-26	158.748	1.00676e-25	Up regulated
MAP2K7	0.132893	0.0052038	8.18582	0.0069629	Up regulated
SLC2A1	1.68795	1.07966e-24	124.605	8.33093e-24	Up regulated
PTPN4	0.678887	5.33791e-21	115.632	3.34777e-20	Up regulated
ND1	-0.753967	2.77662e-06	27.7422	5.02462e-06	Down regulated
CAMK1	-0.299965	0.0068231	7.96796	0.00903805	Down regulated
H6PD	-0.0567271	0.448037	0.581885	0.478708	No change
RPS6KB1	0.489944	6.66923e-15	73.6702	2.50964e-14	Up regulated
PHYKPL	-0.863832	1.09614e-13	101.356	3.67207e-13	Down regulated
CBL	0.285606	0.000251562	14.539	0.000387138	Up regulated
LDHA	0.502407	2.21891e-08	38.8926	4.81085e-08	Up regulated
DNMT3A	0.531397	5.10509e-10	46.1442	1.25773e-09	Up regulated
PDE5A	-1.31673	9.36215e-07	32.6062	1.77487e-06	Down regulated
ACOX2	0.208698	0.0965924	2.83008	0.114075	No change
PIGA	0.58824	1.3709e-15	89.2803	5.58732e-15	Up regulated
PLOD1	0.769762	1.56067e-13	75.5098	5.17774e-13	Up regulated
FARS2	-0.020199	0.672365	0.180371	0.695663	No change
VNN2	-0.542784	0.031718	4.75861	0.0393716	No change
PPP4C	0.277061	2.51684e-08	36.0577	5.43534e-08	Up regulated
ALDOA	-0.0889528	0.0888822	2.94321	0.105423	No change
GALC	-0.241483	0.0103136	6.77194	0.0133892	No change
UQCRB	0.118679	0.0142857	6.19555	0.0183721	No change
RNF5	-0.503376	1.85533e-15	110.248	7.45115e-15	Down regulated
CDK8	0.867894	2.19943e-36	218.075	3.33803e-35	Up regulated
PLK3	1.04377	1.89386e-15	89.9476	7.58373e-15	Up regulated
PEMT	0.687621	1.89369e-21	128.424	1.224e-20	Up regulated
WNK4	0.419962	0.00178085	10.4374	0.00251129	Up regulated
SLC7A11	2.97954	4.61599e-38	220.585	8.0254e-37	Up regulated
UROD	-0.287643	3.12115e-05	20.5916	5.15563e-05	Down regulated
USP18	0.544212	0.000107272	16.1742	0.000170432	Up regulated
KCNJ11	1.41177	2.02259e-28	148.655	1.93591e-27	Up regulated
PRKACB	-1.68849	5.20949e-25	321.842	4.07706e-24	Down regulated
ATP6V0E1	0.0537554	0.164606	1.95958	0.189352	No change
AKR1C2	-1.31284	2.60507e-13	66.4118	8.5192e-13	Down regulated
UBE2N	0.547983	1.02712e-12	72.0918	3.18093e-12	Up regulated
ABCA1	-0.629087	4.68721e-06	24.5216	8.32306e-06	Down regulated
MUT	-0.612216	2.56097e-15	113.835	1.00932e-14	Down regulated
XYLT2	0.432157	8.08242e-07	30.0174	1.53863e-06	Up regulated
PTGS2	1.37938	0.000221561	13.9489	0.000344247	Up regulated
SYNJ1	-0.497442	1.20312e-11	65.2123	3.40368e-11	Down regulated
UBE2Z	0.156918	1.97962e-06	23.8821	3.62535e-06	Up regulated
FGFR4	1.24575	5.39791e-31	170.199	6.17836e-30	Up regulated
MBOAT1	-1.2375	4.65227e-17	159.708	2.14426e-16	Down regulated
DDR1	0.0872423	0.223678	1.50565	0.251718	No change
PPARA	-0.305543	5.29399e-05	18.7161	8.57463e-05	Down regulated
SLC9A1	-1.10173	2.4105e-13	101.951	7.92061e-13	Down regulated
PDIA3	0.508274	2.82225e-09	45.3711	6.57918e-09	Up regulated
MED1	0.667894	9.98378e-17	87.9611	4.45942e-16	Up regulated
ANXA3	1.68592	1.12967e-47	318.133	4.03012e-46	Up regulated
POLG	0.380178	1.36761e-10	48.6057	3.53417e-10	Up regulated
IGF1R	0.283132	0.0056547	8.12813	0.00754784	Up regulated
PTPN12	0.983959	1.52345e-42	291.386	3.54655e-41	Up regulated
PRRT2	-0.754951	1.00202e-05	23.4458	1.73772e-05	Down regulated
TYK2	0.699563	4.10951e-20	126.77	2.4277e-19	Up regulated
BDH1	-0.769697	4.48554e-12	81.2291	1.31925e-11	Down regulated
FN3KRP	0.164876	0.00870567	7.25285	0.0113554	Up regulated
DPYSL3	-0.466657	0.150293	2.14093	0.173688	No change
UBE2J1	-0.443698	1.87831e-10	61.229	4.80869e-10	Down regulated
ULK1	0.297731	0.000151426	15.8196	0.00023824	Up regulated
EXTL2	0.380923	0.00341824	9.44054	0.0046716	Up regulated
PSKH1	-0.598018	2.69135e-16	114.755	1.17166e-15	Down regulated
PIGO	0.153732	0.0108372	6.84169	0.0140556	No change
NDUFA3	-0.0201632	0.681575	0.169449	0.703868	No change
CPT2	-1.27713	2.27682e-19	229.586	1.27123e-18	Down regulated
PI4K2A	0.182835	0.000552145	12.6163	0.000824316	Up regulated
ABHD5	-1.1016	8.50897e-13	99.503	2.65615e-12	Down regulated
CDS2	0.190711	0.000430179	12.7878	0.000648574	Up regulated
EIF2AK2	0.649714	1.21498e-19	105.723	6.92438e-19	Up regulated
XDH	-2.22234	1.15443e-07	40.56	2.36481e-07	Down regulated
SLC43A2	0.0234558	0.7661	0.0891239	0.785252	No change
ABCC1	1.22027	2.39535e-32	233.158	2.99092e-31	Up regulated
GANC	-0.184171	0.00322521	9.25698	0.0044232	Down regulated
STRA6	5.53699	9.00584e-18	84.2053	4.42559e-17	Up regulated
ACAD8	-0.399206	8.38781e-15	94.8477	3.12637e-14	Down regulated
NEK2	1.64858	6.45845e-58	477.238	7.71364e-56	Up regulated
ALDH3A1	0.119579	0.490625	0.476872	0.519964	No change
MANBA	0.378896	2.68246e-07	30.8841	5.30123e-07	Up regulated
POLR1D	1.30244	6.72128e-47	289.109	2.2245e-45	Up regulated
PHGDH	1.64595	1.39297e-15	77.1333	5.66048e-15	Up regulated
PTS	0.54229	2.43075e-12	72.4601	7.28961e-12	Up regulated
PBK	1.25016	2.69519e-24	134.037	2.02287e-23	Up regulated
SLC30A7	0.426661	9.04731e-12	53.7677	2.59425e-11	Up regulated
SLC36A1	-1.813	3.84573e-11	79.4919	1.04081e-10	Down regulated
PRPF19	0.802065	4.39977e-30	246.606	4.63072e-29	Up regulated
PXDN	0.753797	7.97286e-05	16.4615	0.000127929	Up regulated
FMO5	-1.89167	7.31591e-13	100.747	2.28893e-12	Down regulated
OARD1	0.404086	4.37086e-12	59.9455	1.29064e-11	Up regulated
LCAT	0.293678	0.0268731	5.14328	0.0335852	No change
TSSK6	0.483957	1.8248e-05	20.8616	3.09236e-05	Up regulated
SLC14A1	2.04196	0.000439436	12.6464	0.000662167	Up regulated
AKR1C1	-0.916054	0.000250324	15.0788	0.000385448	Down regulated
POMT1	-0.115223	0.0453401	4.14681	0.055208	No change
MAP3K3	-0.318454	0.0178932	5.99291	0.0228192	No change
ACE2	-0.27467	0.663816	0.191648	0.688114	No change
SETD7	0.497552	1.57405e-05	22.3019	2.67734e-05	Up regulated
CA4	-5.57327	9.45448e-14	122.3	3.18278e-13	Down regulated
SLC9A7	2.10215	1.91792e-38	220.442	3.39904e-37	Up regulated
PARP16	0.00253428	0.965803	0.00184951	0.968977	No change
GLYCTK	-0.0770151	0.516124	0.426877	0.544391	No change
LRP1	-0.223452	0.0253226	5.23859	0.0318066	No change
DDR2	-1.37257	0.000509404	14.1336	0.000762995	Down regulated
FUT8	1.02712	3.20598e-27	143.214	2.89699e-26	Up regulated
SLC25A5	-0.453052	6.60066e-08	37.8793	1.37886e-07	Down regulated
ENO1	0.847687	4.4967e-27	159.415	3.98466e-26	Up regulated
DGKQ	-0.409524	1.47452e-05	22.5372	2.51584e-05	Down regulated
HMGCS2	-2.45477	1.33846e-11	84.5115	3.77103e-11	Down regulated
KMT2E	-0.224716	0.000869461	11.9603	0.00126908	Down regulated
PDK1	-0.0903983	0.324501	0.983986	0.355	No change
ATP8B2	-0.797712	1.56471e-06	28.5604	2.89444e-06	Down regulated
NMRK1	-0.376369	8.31918e-06	24.2264	1.45097e-05	Down regulated
LTK	-1.84364	1.70958e-08	47.6222	3.74201e-08	Down regulated
DGKE	0.638354	8.1488e-16	80.0793	3.40711e-15	Up regulated
RAD18	1.20842	4.66409e-52	416.867	2.72601e-50	Up regulated
GLT8D2	-0.011538	0.940014	0.00569742	0.945868	No change
PC	-0.851021	8.46054e-08	40.459	1.7514e-07	Down regulated
FKBP10	2.03617	8.67447e-32	171.505	1.05906e-30	Up regulated
CAMKK1	0.814659	1.00873e-11	63.5354	2.87743e-11	Up regulated
NDUFA9	-0.125215	0.0402578	4.31565	0.0493698	No change
CBX1	0.544296	1.58263e-14	81.4783	5.78121e-14	Up regulated
PLOD3	1.29446	2.45864e-58	405.242	3.21614e-56	Up regulated
CAMKK2	-0.130921	0.0030786	9.33008	0.00423194	Down regulated
INPP4A	-0.267271	0.00856037	7.45129	0.0111818	Down regulated
CHEK2	1.11331	1.2672e-40	292.392	2.59775e-39	Up regulated
LIPE	0.297184	0.304832	1.06456	0.33616	No change
UBE2Q1	-0.0257362	0.661202	0.193641	0.685922	No change
ATP10A	0.393393	0.00177155	10.0612	0.00249946	Up regulated
PPIH	0.904325	1.24314e-28	201.024	1.20243e-27	Up regulated
SLC7A1	1.29109	1.37213e-33	208.965	1.80346e-32	Up regulated
CSNK1E	1.035	1.0432e-36	351.246	1.62822e-35	Up regulated
RNF125	-1.17143	1.51116e-16	130.044	6.68463e-16	Down regulated
CTSW	-1.21961	3.46642e-08	41.0821	7.41032e-08	Down regulated
LPIN2	-0.412419	1.91956e-05	20.8295	3.235e-05	Down regulated
PTPN18	-0.299697	3.45235e-05	20.1237	5.67541e-05	Down regulated
PDIA4	0.851937	3.15221e-18	118.642	1.60354e-17	Up regulated
FHIT	0.255628	0.00696779	7.68053	0.00921991	Up regulated
GAD1	5.06844	7.94554e-31	169.739	8.98205e-30	Up regulated
ATP5F1	-0.645077	4.38713e-12	80.5867	1.29307e-11	Down regulated
CTSC	-0.0769317	0.348208	0.891375	0.378973	No change
YARS	1.0538	2.21941e-37	263.102	3.62899e-36	Up regulated
SPCS1	0.0908252	0.0408578	4.30982	0.0499939	No change
UBE3A	-0.02791	0.578995	0.309799	0.607061	No change
SIRT2	-0.0181957	0.73718	0.113486	0.758155	No change
SMURF1	0.522834	8.34155e-16	77.6348	3.48241e-15	Up regulated
GPAM	-0.0854064	0.72494	0.125286	0.746126	No change
ACVR1C	-1.21354	1.29313e-12	84.7811	3.96453e-12	Down regulated
FKBP9P1	1.62639	1.10034e-10	44.5315	2.85963e-10	Up regulated
GPCPD1	1.45458	3.16792e-28	147.595	2.98023e-27	Up regulated
PLIN4	-1.97114	0.00556236	8.378	0.00742819	Down regulated
TTK	1.43717	1.7309e-37	299.797	2.86432e-36	Up regulated
RPL14	0.749668	4.21928e-29	229.146	4.26116e-28	Up regulated
DUSP11	0.213977	2.65473e-06	25.1617	4.81038e-06	Up regulated
PTPDC1	0.818466	2.66743e-23	150.716	1.91317e-22	Up regulated
USP14	0.540035	4.94326e-14	72.05	1.71454e-13	Up regulated
ACVR2B	0.979173	2.04623e-28	169.343	1.95173e-27	Up regulated
UBE4A	-0.124854	0.0261693	5.12168	0.0328252	No change
PTPN14	0.302242	0.194286	1.72902	0.220721	No change
BSCL2	0.52574	4.38953e-11	49.1351	1.17869e-10	Up regulated
CTDSPL	-0.293999	1.8404e-06	26.1427	3.38392e-06	Down regulated
GARS	1.52017	4.19059e-62	489.622	8.85505e-60	Up regulated
HIPK1	-0.0779467	0.193891	1.71275	0.220455	No change
GAL3ST2	-0.789921	0.000172041	16.553	0.000269901	Down regulated
LDHB	1.1023	3.24326e-25	146.555	2.59745e-24	Up regulated
MPC1	-1.18506	6.50224e-19	204.645	3.52301e-18	Down regulated
PCK1	-2.58153	1.69519e-10	69.5924	4.35203e-10	Down regulated
SLC20A2	-0.566766	4.93162e-07	32.536	9.54697e-07	Down regulated
POLR2E	0.222551	2.41802e-07	29.8433	4.79589e-07	Up regulated
GNPDA1	0.996124	1.00318e-39	278.046	1.94066e-38	Up regulated
TYMP	0.233654	0.292129	1.12342	0.32345	No change
DPEP1	2.11643	0.00139474	11.5118	0.00199239	Up regulated
BTD	-0.825922	4.42756e-15	124.61	1.69867e-14	Down regulated
CSNK2B	0.313743	1.31188e-18	93.0901	6.87735e-18	Up regulated
MAP4K5	0.232961	0.000143701	15.689	0.000226606	Up regulated
EHMT1	0.29894	1.49358e-06	26.5833	2.77033e-06	Up regulated
FBP1	-0.454671	0.370697	0.819344	0.401698	No change
TAOK1	0.307888	0.000150908	15.293	0.000237561	Up regulated
ATP2B4	-1.66884	0.00646075	8.24932	0.00858621	Down regulated
KPNA6	0.240505	2.89529e-05	19.9161	4.79406e-05	Up regulated
ALG5	0.70743	7.63422e-16	90.3241	3.20171e-15	Up regulated
CSNK1G1	-0.0173258	0.759446	0.0943017	0.778723	No change
MOCS2	-0.00259897	0.973173	0.00114138	0.976015	No change
CYBRD1	-1.74504	0.00200259	10.9126	0.00280813	Down regulated
PIGZ	-1.67253	6.55046e-12	86.2422	1.90616e-11	Down regulated
FABP5	-0.0107528	0.921022	0.00990529	0.927777	No change
INPP5B	-0.150591	0.0512104	3.97035	0.0619713	No change
COASY	0.442303	5.88232e-15	77.0264	2.22879e-14	Up regulated
RPS6KA2	-0.0208437	0.853662	0.0342775	0.865317	No change
CYP7B1	0.322867	0.130476	2.33273	0.151872	No change
GPAA1	0.265022	6.79527e-07	25.9858	1.30081e-06	Up regulated
IPMK	-0.380958	0.00010053	17.6511	0.000160091	Down regulated
UGGT1	0.699737	8.98094e-14	82.328	3.03826e-13	Up regulated
POLR2H	0.584203	8.94925e-24	157.153	6.57315e-23	Up regulated
POLR2K	0.709202	4.02973e-16	91.7084	1.72694e-15	Up regulated
LTA4H	0.404806	1.39589e-12	65.145	4.26532e-12	Up regulated
NCOR1	-0.342936	4.95561e-06	25.166	8.78829e-06	Down regulated
USP2	-4.03695	2.5271e-10	69.8408	6.36875e-10	Down regulated
SUOX	-0.330497	1.20876e-06	28.4231	2.26125e-06	Down regulated
NEK8	0.867461	9.52457e-21	124.863	5.86636e-20	Up regulated
CARS	0.44605	1.44082e-17	94.9155	6.87351e-17	Up regulated
PLK2	0.911282	3.82726e-11	46.8697	1.03683e-10	Up regulated
AKR1B10	-2.89132	2.8571e-14	124.266	1.01688e-13	Down regulated
SLC27A3	0.000443716	0.996157	2.33504e-05	0.99652	No change
PXYLP1	0.957468	3.41892e-42	304.439	7.89226e-41	Up regulated
USP30	-0.524681	5.1741e-11	66.9504	1.37859e-10	Down regulated
CS	-0.150843	0.00501129	8.40536	0.0067184	Down regulated
PPIF	0.387934	8.86011e-11	52.0915	2.3224e-10	Up regulated
NCOA6	0.705387	2.1722e-22	122.419	1.47699e-21	Up regulated
USP12	0.135102	0.0264907	5.00009	0.0331828	No change
RGL1	-1.02079	4.70279e-11	68.3938	1.25912e-10	Down regulated
ERBB3	0.335213	3.52697e-05	19.4721	5.79461e-05	Up regulated
BLVRB	-0.430766	2.1678e-11	55.1785	6.03339e-11	Down regulated
PRKDC	1.40214	9.11251e-42	278.137	2.00257e-40	Up regulated
ST6GALNAC6	-2.48449	1.13812e-08	50.6806	2.50714e-08	Down regulated
FABP4	-0.901129	0.163816	1.97359	0.188608	No change
NAGK	-0.219494	0.000574463	13.0816	0.000856704	Down regulated
PPP1R2	0.244302	5.84522e-08	31.8553	1.22759e-07	Up regulated
NME6	0.290512	2.66362e-08	36.6744	5.74329e-08	Up regulated
P4HA1	1.00307	2.07211e-30	169.537	2.25876e-29	Up regulated
NAAA	-2.11824	1.35956e-14	134.38	5.00632e-14	Down regulated
FKBP8	-0.129716	0.00741723	7.58348	0.00978163	Down regulated
CAMK2D	-0.670902	1.78252e-19	138.783	1.0034e-18	Down regulated
ADSSL1	-0.355979	0.0155424	6.01084	0.0199323	No change
CYC1	-0.103357	0.163821	1.97857	0.188608	No change
SEPHS1	0.451327	1.94897e-20	106.473	1.16641e-19	Up regulated
ENO3	0.897884	5.77925e-12	61.8109	1.68531e-11	Up regulated
FYN	-0.12907	0.221969	1.512	0.250102	No change
TK2	0.156903	0.0162813	6.01898	0.0208118	No change
UXS1	0.554928	4.04731e-27	171.566	3.62148e-26	Up regulated
BIRC6	0.163427	0.0100227	7.03056	0.0130177	No change
STK39	0.267429	6.95048e-06	23.087	1.21844e-05	Up regulated
ND5	-1.02991	2.12899e-08	36.9559	4.61954e-08	Down regulated
ENTPD8	-2.38335	1.1843e-11	81.4494	3.35736e-11	Down regulated
SETDB1	0.625096	1.96148e-24	169.966	1.48845e-23	Up regulated
CYP39A1	1.5568	1.85688e-31	172.887	2.20816e-30	Up regulated
DUSP28	-0.0567033	0.358516	0.855743	0.388958	No change
SLC25A27	1.42419	7.47704e-20	104.014	4.35157e-19	Up regulated
TPSB2	-1.90114	1.19861e-10	69.3957	3.10915e-10	Down regulated
PPIA	0.877306	6.05957e-41	305.36	1.28043e-39	Up regulated
SLC52A3	-0.577598	0.000947269	12.4838	0.00137462	Down regulated
KYAT1	1.08316	4.13716e-22	121.485	2.7719e-21	Up regulated
NEURL1	-1.42186	2.70469e-10	52.3073	6.81008e-10	Down regulated
QDPR	0.377405	4.20276e-10	48.1162	1.04291e-09	Up regulated
PLA2G4C	-0.241087	0.411637	0.686952	0.442397	No change
GFPT2	0.326411	0.158266	2.00993	0.182518	No change
PLA2G4A	-0.143794	0.441343	0.598745	0.471923	No change
PIGX	0.441656	4.87673e-17	91.471	2.24395e-16	Up regulated
SLC19A2	1.08229	1.41133e-19	142.496	7.99366e-19	Up regulated
POLI	0.231979	0.0147837	6.2915	0.018977	No change
COX7C	-0.386191	1.0689e-11	65.552	3.04276e-11	Down regulated
PPIE	0.262622	2.37541e-06	25.0771	4.32422e-06	Up regulated
LIPT2	0.449858	6.24873e-09	40.4832	1.41278e-08	Up regulated
SLC6A8	-1.02084	9.29955e-07	30.8503	1.76544e-06	Down regulated
SULT1A3	-1.00808	1.10526e-12	83.0343	3.41141e-12	Down regulated
USP45	0.270647	0.00011583	16.7386	0.000183391	Up regulated
RNF126	0.369044	9.49251e-12	57.9665	2.71342e-11	Up regulated
2019-03-08	-1.26398	2.65523e-16	157.909	1.15777e-15	Down regulated
ALDH1B1	0.62656	3.19397e-12	56.3012	9.48522e-12	Up regulated
SLC33A1	0.157578	0.00146501	10.7279	0.00209167	Up regulated
IRAK4	0.157124	0.00201664	9.99428	0.00282639	Up regulated
POLQ	1.51936	1.29541e-31	218.462	1.55393e-30	Up regulated
ACOX3	-0.285031	2.73494e-05	20.785	4.5395e-05	Down regulated
KAT6B	-0.293035	0.000776029	12.5192	0.00114119	Down regulated
PTPRG	0.557845	3.22687e-10	47.3373	8.08779e-10	Up regulated
ATP5O	-0.413754	1.77382e-08	43.3862	3.87644e-08	Down regulated
SLC25A4	-0.852089	1.7091e-05	23.5947	2.90167e-05	Down regulated
PDXP	-0.544587	0.0407774	4.45156	0.0499178	No change
UQCRFS1	-0.722515	1.0723e-18	157.973	5.69748e-18	Down regulated
SLC37A4	-0.158911	0.285667	1.16818	0.317072	No change
OBSL1	0.472035	0.0112892	6.55341	0.0146142	No change
CHEK1	1.45389	3.35907e-46	379.859	1.06062e-44	Up regulated
DAD1	0.0988111	0.0279148	4.97651	0.0347922	No change
RPIA	0.962355	7.48002e-42	276.896	1.68423e-40	Up regulated
RNF2	0.342167	3.21923e-07	30.1088	6.32562e-07	Up regulated
KAT5	-0.118657	0.00181999	10.3359	0.00256122	Down regulated
ECH1	-0.822169	4.23141e-24	231.829	3.15861e-23	Down regulated
PAK4	-0.183008	0.00285687	9.60551	0.00393967	Down regulated
TNK2	1.0854	1.37523e-25	134.052	1.12433e-24	Up regulated
PLD6	0.953558	1.30368e-12	71.6979	3.99242e-12	Up regulated
COQ7	0.0788747	0.113487	2.56057	0.133055	No change
DPH5	0.544447	2.3329e-14	85.3505	8.37708e-14	Up regulated
NUDT5	0.960856	5.31073e-33	252.514	6.78538e-32	Up regulated
EIF4EBP3	0.119253	0.164958	1.95128	0.189598	No change
GALK2	0.151492	0.00501401	8.23326	0.00671878	Up regulated
UBE2D2	-0.0916856	0.00903016	7.07741	0.0117619	Down regulated
APRT	0.587959	9.84371e-18	100.84	4.79445e-17	Up regulated
DHCR7	1.36847	1.15168e-28	206.641	1.1179e-27	Up regulated
NUDT12	-0.707657	9.00191e-09	46.2488	1.99905e-08	Down regulated
USP34	0.103537	0.0661223	3.49674	0.0791796	No change
GDA	-0.426268	0.0433295	4.3066	0.052877	No change
HSD17B7	1.06254	9.73256e-21	149.076	5.98106e-20	Up regulated
UGT1A10	-3.149	2.42805e-15	149.934	9.5969e-15	Down regulated
PTP4A1	-0.985332	6.95753e-12	80.3356	2.01607e-11	Down regulated
PLA2G10	-1.9516	5.36167e-15	130.929	2.03996e-14	Down regulated
USP21	0.410736	1.72751e-13	70.9057	5.71742e-13	Up regulated
NDUFB5	-0.0792085	0.223296	1.51326	0.251392	No change
SLC29A1	1.14893	4.68978e-11	65.5341	1.25686e-10	Up regulated
PIGK	0.0431929	0.457558	0.556494	0.487553	No change
GGT5	0.621167	5.3618e-07	26.3376	1.03216e-06	Up regulated
POLG2	1.05461	9.61513e-37	274.885	1.5093e-35	Up regulated
FLAD1	0.677234	1.37163e-33	220.12	1.80346e-32	Up regulated
CAMK1D	-0.698872	2.37879e-09	46.4458	5.59463e-09	Down regulated
NT5C	-0.0546057	0.300742	1.08353	0.332049	No change
BPNT1	-0.780098	1.58534e-11	75.1759	4.45288e-11	Down regulated
DHRS2	4.62112	0.0276242	4.90119	0.0344456	No change
HEPH	-0.484574	1.08007e-07	35.6178	2.21912e-07	Down regulated
PCBD2	0.364562	1.82886e-13	66.6858	6.03107e-13	Up regulated
GRHL1	2.30964	7.47256e-36	201.133	1.10957e-34	Up regulated
ALDH3A2	-0.448423	1.00677e-12	64.4479	3.12144e-12	Down regulated
EPHA1	1.20879	3.1071e-34	197.178	4.18393e-33	Up regulated
ACSL5	-0.207278	0.0378634	4.5338	0.0466416	No change
ATP5A1	-0.853013	5.09427e-30	324.432	5.3209e-29	Down regulated
FGR	0.205986	0.147234	2.12401	0.170511	No change
CNP	0.174095	0.0071229	7.6366	0.0094206	Up regulated
TPP1	-0.132352	0.0406382	4.33365	0.0497918	No change
ENTPD4	-0.190355	0.00755174	7.50776	0.00993993	Down regulated
NME2	0.909486	2.19998e-37	281.232	3.61877e-36	Up regulated
UGGT2	1.51635	3.30237e-61	429.577	5.66975e-59	Up regulated
INPP5E	0.635342	1.31084e-19	113.845	7.43981e-19	Up regulated
COX5B	-0.48849	4.50145e-09	49.1207	1.03218e-08	Down regulated
RFC5	0.879601	3.72833e-27	181.857	3.35794e-26	Up regulated
GALNT12	-1.26337	1.50541e-16	146.022	6.66994e-16	Down regulated
MTFMT	0.159593	0.00191512	10.1614	0.00269176	Up regulated
ADCY4	0.231568	0.0632073	3.53162	0.075755	No change
LPCAT4	-0.709737	4.22152e-13	83.4957	1.35157e-12	Down regulated
ULK3	-0.569722	1.58462e-07	37.4091	3.20777e-07	Down regulated
UAP1	-0.663419	3.93877e-14	100.436	1.38361e-13	Down regulated
DCTPP1	0.16022	0.0498082	3.95992	0.0603809	No change
POLA2	0.936851	6.32828e-21	147.153	3.92411e-20	Up regulated
ACAD9	0.380367	7.33669e-14	74.4449	2.51295e-13	Up regulated
SLC2A4	-2.51058	0.00257062	10.338	0.00355922	Down regulated
UGT1A6	0.671062	0.00100202	11.0495	0.00145254	Up regulated
PAFAH1B3	1.45615	4.41377e-66	591.448	1.51558e-63	Up regulated
ANGPTL4	0.0279598	0.942791	0.00519902	0.94746	No change
RNF152	-2.63401	1.12107e-14	133.977	4.13921e-14	Down regulated
CHST2	-0.565217	2.25408e-06	26.031	4.10606e-06	Down regulated
FKBP4	0.795784	3.01047e-09	37.2532	7.00235e-09	Up regulated
RAF1	-0.231416	1.14593e-09	45.7444	2.74445e-09	Down regulated
MTRR	0.272353	4.14052e-07	29.9172	8.06095e-07	Up regulated
RNF138	-0.595461	3.62444e-11	67.224	9.848e-11	Down regulated
FABP3	0.487955	0.082438	3.0358	0.097991	No change
PPP3R1	0.230532	5.74054e-11	50.7415	1.52507e-10	Up regulated
MVK	0.371797	1.21006e-06	27.4948	2.26125e-06	Up regulated
EPHX2	-1.42828	1.07974e-09	59.9578	2.59498e-09	Down regulated
SLC1A7	0.852188	0.000493301	12.514	0.0007413	Up regulated
COX3	-0.414425	0.00121167	11.7616	0.00174355	Down regulated
CDK12	0.77438	1.4332e-23	132.817	1.04153e-22	Up regulated
NAPRT	0.153697	0.0767749	3.19642	0.0915765	No change
PARP14	0.439863	0.000470707	12.9025	0.000707736	Up regulated
PRKAR1B	0.627947	5.2254e-21	111.981	3.28471e-20	Up regulated
MOXD1	0.179241	0.280081	1.17919	0.311365	No change
AKR7A3	-0.973728	1.78675e-07	37.7418	3.60368e-07	Down regulated
ADCY6	-0.68236	4.37869e-09	50.2484	1.00487e-08	Down regulated
MECR	0.528356	1.00904e-22	137.559	7.03509e-22	Up regulated
STK11	0.118611	0.0214667	5.49247	0.0271997	No change
FNTA	0.634177	1.88084e-22	115.574	1.28524e-21	Up regulated
LIMK1	1.05112	1.98285e-38	258.158	3.49159e-37	Up regulated
POLR2F	0.508352	2.9216e-15	83.2436	1.13839e-14	Up regulated
POLA1	1.13248	7.04139e-37	236.612	1.11808e-35	Up regulated
B3GALT6	0.790423	9.05611e-29	189.3	8.85307e-28	Up regulated
PPWD1	0.397937	1.34975e-13	72.3068	4.49972e-13	Up regulated
AGPAT1	-0.180838	0.000282427	14.4319	0.000432457	Down regulated
ETFA	-0.67077	4.00322e-13	91.3309	1.28318e-12	Down regulated
SLC6A20	2.01741	3.33641e-05	19.9209	5.49797e-05	Up regulated
SLC31A1	0.0520671	0.495147	0.471262	0.52415	No change
TIPARP	-0.0981645	0.257408	1.30687	0.287907	No change
ADSL	0.500343	6.48392e-13	69.0953	2.04258e-12	Up regulated
HIF1AN	-0.234543	0.000619031	12.914	0.000919177	Down regulated
EZH2	1.38498	5.82082e-46	365.464	1.79661e-44	Up regulated
PLA2G4F	-0.560664	4.93996e-07	30.3577	9.55638e-07	Down regulated
FAR1	-0.091826	0.125323	2.40665	0.14624	No change
SPHK2	-0.223364	0.00620876	7.96319	0.00826331	Down regulated
CYP2C18	-2.11264	0.00295277	10.0105	0.00406988	Down regulated
MKNK1	-0.26078	2.18693e-06	26.8063	3.98905e-06	Down regulated
PNPT1	1.3177	4.18643e-46	380.099	1.30683e-44	Up regulated
ATP8A1	-0.973814	8.13888e-14	90.885	2.77733e-13	Down regulated
BMPR1A	-0.486257	0.00036632	14.8398	0.000557497	Down regulated
MGAT4A	-1.03738	1.04106e-12	93.9455	3.21687e-12	Down regulated
ALDH1A1	-0.746067	3.39886e-05	19.0832	5.59082e-05	Down regulated
SLC2A13	-1.36494	4.37788e-19	207.633	2.40041e-18	Down regulated
PLIN1	-1.04383	0.107684	2.65574	0.126617	No change
NAMPT	0.452024	0.000169332	15.1678	0.000265802	Up regulated
AK4	0.433965	0.000502075	12.8648	0.00075325	Up regulated
CYTB	-0.346436	0.00514382	8.4024	0.00688936	Down regulated
SLC15A3	-0.0596777	0.607455	0.265608	0.633996	No change
HECTD3	-0.779128	5.87431e-16	135.404	2.48466e-15	Down regulated
SHMT2	1.46097	1.91289e-52	345.1	1.19425e-50	Up regulated
TBL1X	0.163183	0.0541298	3.78335	0.0654177	No change
PTPN2	0.243892	2.56041e-07	29.5021	5.06732e-07	Up regulated
CEPT1	0.244558	2.02745e-07	30.3737	4.05639e-07	Up regulated
TREX1	0.068662	0.252859	1.31839	0.283396	No change
COX7A1	-1.44849	0.000380408	14.9898	0.0005767	Down regulated
HSD11B2	-2.31355	6.85233e-20	263.781	3.99961e-19	Down regulated
NDUFS3	-0.320695	2.86586e-10	52.5022	7.20926e-10	Down regulated
PGAP1	0.576556	4.67835e-07	27.9004	9.06945e-07	Up regulated
GAL3ST4	-0.389975	0.000670817	12.769	0.00099125	Down regulated
PDE4B	0.0819272	0.635929	0.224813	0.661955	No change
PRKD1	0.0474356	0.817427	0.0537505	0.832581	No change
PLA2G12B	-0.502535	0.256146	1.32299	0.286613	No change
JMJD7-PLA2G4B	0.690816	6.64104e-10	46.2155	1.62015e-09	Up regulated
GSTM5	-2.56245	6.80167e-13	103.828	2.13534e-12	Down regulated
SULT2B1	2.88873	2.26882e-25	174.449	1.82235e-24	Up regulated
RPS6KA5	-1.06171	2.02118e-15	121.431	8.05833e-15	Down regulated
KHK	-0.369897	0.679875	0.172763	0.70264	No change
DPM2	0.904598	8.1464e-55	429.645	5.88899e-53	Up regulated
CSNK2A1	0.46334	5.48643e-16	74.3665	2.32581e-15	Up regulated
ATP6V1D	-0.522351	6.56923e-16	112.744	2.75928e-15	Down regulated
NDST2	-0.0224337	0.714305	0.135107	0.735731	No change
PIK3CA	0.00885937	0.903308	0.0148559	0.911269	No change
USP11	0.362906	5.63746e-06	22.919	9.96532e-06	Up regulated
UBR5	0.678525	6.44693e-25	140.8	5.00275e-24	Up regulated
CROT	-1.03097	6.35319e-13	96.9347	2.006e-12	Down regulated
ATP5J	-0.617864	3.82735e-13	92.6949	1.22824e-12	Down regulated
COX7A2	-0.409809	1.62576e-06	29.4098	3.00333e-06	Down regulated
GNPNAT1	0.875585	7.10221e-23	144.379	4.97698e-22	Up regulated
CHST7	-0.671918	1.08436e-06	30.052	2.03884e-06	Down regulated
UGCG	-0.384332	4.05218e-06	25.4061	7.23754e-06	Down regulated
GDE1	-0.578716	3.29459e-21	169.423	2.09982e-20	Down regulated
PEPD	-0.363881	0.264311	1.28094	0.295387	No change
AXL	-0.981812	4.32109e-05	20.2743	7.04872e-05	Down regulated
DDO	-0.455056	0.0162344	6.09937	0.0207616	No change
PSAP	-0.360824	2.79547e-09	41.5106	6.52435e-09	Down regulated
CTPS1	1.3315	1.05222e-22	186.372	7.31758e-22	Up regulated
SLC22A5	-2.00955	9.26373e-13	104.137	2.87867e-12	Down regulated
HAT1	0.48091	8.19645e-15	84.7254	3.06335e-14	Up regulated
PPIG	0.648711	4.70415e-19	123.326	2.56904e-18	Up regulated
SI	-2.91255	0.0765	3.30515	0.0912883	No change
UBE4B	0.0415149	0.485809	0.490977	0.515457	No change
CKMT1A	-1.10016	1.96824e-14	112.664	7.11416e-14	Down regulated
SLC9A2	-1.95471	3.91028e-19	207.719	2.15694e-18	Down regulated
PKN2	-0.053695	0.341903	0.913339	0.372702	No change
ITPKB	-0.623886	0.00933729	7.42342	0.0121562	Down regulated
CRAT	-1.02921	2.62209e-12	80.9008	7.84628e-12	Down regulated
ACLY	0.815721	2.37064e-26	181.141	2.02241e-25	Up regulated
B4GALNT4	2.76158	1.20083e-15	71.6324	4.94553e-15	Up regulated
GLTP	-1.44715	1.37772e-30	665.807	1.52604e-29	Down regulated
TRIM11	0.337642	5.71807e-08	35.111	1.2018e-07	Up regulated
CBLB	0.331737	2.43681e-07	29.7625	4.82967e-07	Up regulated
NEK1	-0.287786	0.00155811	11.0366	0.00221424	Down regulated
OXSM	0.120256	0.0386557	4.45097	0.0475536	No change
TGFBR1	0.425454	2.50793e-06	24.2003	4.54737e-06	Up regulated
HSD17B10	0.808238	4.66229e-32	190.153	5.79516e-31	Up regulated
CLOCK	0.547682	6.97695e-14	66.3687	2.39272e-13	Up regulated
PARP4	0.187337	0.0147209	6.13741	0.0189053	No change
RNGTT	0.507139	2.80755e-16	95.7724	1.21646e-15	Up regulated
SLCO4A1	3.49528	5.41978e-60	432.761	8.27119e-58	Up regulated
CPOX	0.982985	2.62112e-47	337.402	9.11419e-46	Up regulated
PLD3	-0.187276	0.00362963	8.96777	0.00495064	Down regulated
IARS2	0.218571	5.66552e-06	22.659	1.00085e-05	Up regulated
AARS2	0.394247	1.41418e-08	39.0842	3.10781e-08	Up regulated
AKT2	0.165263	0.000586696	12.4411	0.000873525	Up regulated
CHST5	-2.22939	6.00671e-09	52.3034	1.36255e-08	Down regulated
EP300	-0.115615	0.126452	2.39475	0.147438	No change
PRKAR2B	-1.68573	1.45683e-14	112.978	5.343e-14	Down regulated
HCCS	-0.0874282	0.12838	2.35557	0.149495	No change
TMLHE	0.154289	0.00181279	10.0267	0.00255239	Up regulated
NEK3	0.949853	6.33892e-25	127.721	4.93287e-24	Up regulated
GCDH	0.210087	0.000246666	14.6909	0.000380469	Up regulated
CDK4	1.34681	2.12779e-54	448.452	1.46126e-52	Up regulated
ALOX15B	0.309965	0.500012	0.456909	0.528892	No change
UBA1	0.269324	9.14637e-06	22.0729	1.5912e-05	Up regulated
AQP3	0.957641	0.00856988	7.0465	0.0111889	Up regulated
PIP4K2C	-0.207069	0.000659098	12.6607	0.000974983	Down regulated
CYP2U1	-0.424301	0.0015121	11.2589	0.0021522	Down regulated
SLCO1B3	6.53812	7.39594e-21	102.851	4.57582e-20	Up regulated
LHPP	-0.514317	1.68728e-08	43.4384	3.69909e-08	Down regulated
MARK2	-0.466541	2.11757e-08	43.4656	4.5984e-08	Down regulated
OPLAH	0.272346	0.0030796	9.22526	0.00423194	Up regulated
CES3	-2.0297	2.04706e-15	144.465	8.14966e-15	Down regulated
ST3GAL1	0.970153	4.57554e-14	62.4712	1.59303e-13	Up regulated
SEC11C	-0.237567	0.0176011	5.86379	0.0224571	No change
PLCB2	0.30698	0.00451093	8.3804	0.00608322	Up regulated
GATM	-0.221968	0.454054	0.569249	0.484521	No change
TSTA3	1.20994	1.98376e-25	158.545	1.60276e-24	Up regulated
SGSH	0.209084	0.000554934	12.8312	0.000828031	Up regulated
INSR	-0.477983	2.43784e-06	27.8084	4.42321e-06	Down regulated
ACAT1	-1.11492	6.2325e-21	226.79	3.88224e-20	Down regulated
KALRN	-0.581708	7.79546e-08	38.8017	1.61616e-07	Down regulated
AHCYL1	-0.122136	0.0272124	5.07395	0.0339629	No change
FKBP14	0.971423	1.2238e-15	89.6457	5.03259e-15	Up regulated
PARP10	0.644246	7.16468e-18	94.0108	3.5462e-17	Up regulated
PTRH2	0.978445	2.57192e-35	227.276	3.73813e-34	Up regulated
RFK	-0.774427	6.33669e-06	26.2386	1.11583e-05	Down regulated
PGD	0.61252	7.62581e-20	110.392	4.42877e-19	Up regulated
PTPN11	0.652577	2.90144e-16	102.887	1.25516e-15	Up regulated
PMM2	0.540684	6.04785e-13	77.4558	1.91399e-12	Up regulated
PJA2	-1.13881	4.8628e-14	115.646	1.68876e-13	Down regulated
B3GLCT	0.508346	4.04933e-16	80.6529	1.73264e-15	Up regulated
RAD1	0.795201	8.63144e-28	216.973	7.95656e-27	Up regulated
UQCRH	0.0848659	0.120312	2.45805	0.140697	No change
FAAH	0.133604	0.0795128	3.15685	0.09476	No change
PPIL2	0.0395091	0.484901	0.493588	0.514692	No change
NAGA	-0.558415	6.89171e-18	125.418	3.42342e-17	Down regulated
ZAP70	-0.407545	0.0269685	5.10611	0.0336892	No change
PLCH2	1.17501	3.17073e-06	22.5516	5.71523e-06	Up regulated
NDUFA11	0.0589908	0.398611	0.722456	0.430081	No change
GPX2	1.05945	5.31425e-16	93.5998	2.2563e-15	Up regulated
NDUFC1	-0.348434	2.02768e-12	68.1048	6.10749e-12	Down regulated
SLC35A2	0.497629	4.61758e-15	79.2718	1.7691e-14	Up regulated
MAP3K8	0.654647	6.58389e-13	64.5367	2.0717e-12	Up regulated
MCCC1	0.0364183	0.51625	0.42458	0.544391	No change
PRPF4	0.954711	2.92927e-45	405.169	8.47022e-44	Up regulated
GPT2	1.62181	1.24485e-46	313.506	4.02306e-45	Up regulated
TXNRD3	1.44245	4.07735e-47	417.485	1.40006e-45	Up regulated
ZCCHC11	0.504795	1.20097e-11	56.4051	3.40111e-11	Up regulated
TRAF7	0.209016	2.62411e-05	19.1022	4.36346e-05	Up regulated
PHKG2	0.245276	1.36441e-05	20.4196	2.34106e-05	Up regulated
MAP2K6	-0.904474	6.55788e-09	49.9518	1.47418e-08	Down regulated
NAT1	-1.40779	2.83375e-14	115.424	1.01095e-13	Down regulated
TDO2	2.12962	0.000112174	15.3323	0.000177706	Up regulated
CDS1	-0.544835	7.47618e-08	39.1309	1.55466e-07	Down regulated
SLC40A1	-0.527865	7.5924e-05	17.9919	0.00012211	Down regulated
NDUFS1	-0.412861	8.90218e-11	58.2285	2.3312e-10	Down regulated
ALDH2	-0.420535	2.08167e-09	47.5613	4.91267e-09	Down regulated
CA5B	0.464632	9.55825e-07	26.341	1.80955e-06	Up regulated
UBE2Q2	0.0498505	0.664676	0.190179	0.688746	No change
MAP2K4	-0.454548	1.98148e-21	139.246	1.27176e-20	Down regulated
POLE	0.835152	1.29815e-19	122.087	7.38305e-19	Up regulated
LIPT1	0.219789	0.000625055	12.964	0.000927621	Up regulated
PIK3C3	-0.166603	0.00135969	10.8907	0.00194535	Down regulated
ATP6V1B2	-0.0320438	0.59333	0.286574	0.621142	No change
HSD17B8	-0.441569	1.74857e-07	34.5885	3.53186e-07	Down regulated
HCST	-0.995028	3.7345e-08	40.5511	7.95862e-08	Down regulated
FARSA	0.742295	4.17208e-30	234.96	4.42498e-29	Up regulated
SPTLC3	-0.759377	9.47905e-09	40.01	2.09653e-08	Down regulated
SLC22A11	4.43937	1.16862e-15	71.9422	4.82011e-15	Up regulated
TEC	0.457527	3.58361e-11	53.0206	9.75638e-11	Up regulated
ZNRF1	-0.0536172	0.279334	1.18417	0.31066	No change
HGD	-0.881991	1.96008e-07	34.6967	3.93017e-07	Down regulated
PIGP	0.422828	2.04033e-10	50.04	5.20892e-10	Up regulated
APOC1	1.46563	2.0382e-10	43.1928	5.20832e-10	Up regulated
WEE1	0.828566	1.44126e-17	97.9529	6.87351e-17	Up regulated
NOS2	-0.104765	0.778601	0.0797406	0.797174	No change
PRKCQ	0.708075	2.3827e-09	39.033	5.59904e-09	Up regulated
SGPP2	-0.727332	8.39803e-10	53.9584	2.03076e-09	Down regulated
AZIN2	-0.751139	2.39978e-06	28.6302	4.3628e-06	Down regulated
ATP11C	0.555058	9.39312e-18	87.6456	4.59945e-17	Up regulated
PTPRA	0.177335	0.00126651	10.6175	0.00181962	Up regulated
PLK1	1.34621	2.0252e-33	257.88	2.62416e-32	Up regulated
SLC12A6	-0.355182	8.73906e-05	17.3173	0.000139815	Down regulated
ISYNA1	0.970796	0.000218029	13.9997	0.000339335	Up regulated
RPAP2	0.649847	2.83403e-26	191.716	2.39541e-25	Up regulated
DARS	1.13865	4.39817e-52	461.992	2.62647e-50	Up regulated
GALNT2	0.397834	3.12017e-10	48.2964	7.83465e-10	Up regulated
SIRT7	-0.193271	0.00450491	8.61754	0.00607809	Down regulated
DGKZ	0.666375	6.09415e-16	95.3491	2.57153e-15	Up regulated
PARP11	0.163368	0.0899637	2.89639	0.10666	No change
PGS1	0.397195	4.90449e-10	47.081	1.20939e-09	Up regulated
TPK1	-0.606835	1.21922e-06	30.3399	2.27682e-06	Down regulated
FKBP5	-0.832901	0.00218763	10.6322	0.00304892	Down regulated
L1CAM	-1.1131	0.000647687	12.7659	0.000959136	Down regulated
UBE3C	0.448886	2.26643e-17	98.1811	1.06425e-16	Up regulated
GALK1	1.15047	5.99366e-17	115.303	2.72142e-16	Up regulated
COMT	0.930478	1.19486e-41	288.777	2.60498e-40	Up regulated
AMDHD2	0.244577	0.00130242	11.0344	0.00186828	Up regulated
PAPSS1	0.555296	5.09101e-17	95.9454	2.33863e-16	Up regulated
SLC2A3	1.00428	3.73171e-07	27.2596	7.29608e-07	Up regulated
GLUL	-0.0356822	0.712745	0.136429	0.734809	No change
NEK9	0.0562037	0.474747	0.517654	0.504695	No change
ELOVL7	0.264786	0.00623001	7.83771	0.00828758	Up regulated
HYAL3	1.36282	8.2325e-40	255.557	1.60388e-38	Up regulated
SBK1	2.15292	1.9505e-21	105.262	1.25481e-20	Up regulated
UBE2F	0.308638	1.02203e-09	46.8929	2.46056e-09	Up regulated
NPR2	-0.0457979	0.756502	0.097247	0.775994	No change
B4GALT5	0.0714162	0.274774	1.20845	0.306202	No change
ADPGK	0.524845	6.85773e-20	127.642	3.99961e-19	Up regulated
SLC35C1	-0.318805	1.29886e-05	22.3722	2.23277e-05	Down regulated
NDUFA6	-0.526448	6.64433e-12	75.1522	1.93143e-11	Down regulated
NDUFA12	-0.00153336	0.974332	0.00104228	0.976465	No change
TXNRD2	0.246223	1.24093e-06	25.853	2.31264e-06	Up regulated
CTSS	-1.12742	8.51302e-14	108.275	2.89422e-13	Down regulated
ETNK1	-1.66391	1.41205e-05	24.3727	2.41676e-05	Down regulated
PDE3A	-1.62178	1.8642e-13	92.5867	6.14022e-13	Down regulated
MGAT5	1.18432	3.92154e-31	175.693	4.50731e-30	Up regulated
SLC6A9	-1.52123	7.55291e-11	73.9405	1.99116e-10	Down regulated
NNMT	1.10424	1.12728e-07	30.2032	2.31265e-07	Up regulated
RING1	-0.177618	2.20977e-05	19.8199	3.6946e-05	Down regulated
POLE2	1.17849	4.468e-25	166.219	3.51679e-24	Up regulated
ATP5D	-0.228149	1.61664e-05	20.2789	2.74639e-05	Down regulated
TBXAS1	0.988387	1.16856e-19	97.2691	6.68759e-19	Up regulated
PPP2CA	-0.20829	0.000499985	13.3699	0.000750524	Down regulated
RIPK2	1.67191	2.71077e-65	473.5	6.68336e-63	Up regulated
MGST1	-0.547089	2.19774e-07	35.0103	4.36844e-07	Down regulated
HECTD2	-0.50608	0.00642375	8.09874	0.00854117	Down regulated
HS2ST1	0.713014	1.55164e-31	190.092	1.85319e-30	Up regulated
FTL	0.270822	0.0045036	8.62555	0.00607809	Up regulated
PPT2	0.421263	1.30393e-09	46.4466	3.10928e-09	Up regulated
UQCRC2	-0.503167	1.78306e-15	109.185	7.17139e-15	Down regulated
KCNJ8	-0.136703	0.671173	0.182587	0.694804	No change
PLD1	-0.960435	1.54673e-12	84.2223	4.71048e-12	Down regulated
ALDH9A1	-0.22639	1.8776e-06	26.073	3.4454e-06	Down regulated
PUS1	1.45778	9.76796e-57	515	9.25262e-55	Up regulated
PTPRN2	0.487842	0.000660929	12.0338	0.000977165	Up regulated
ATP1A3	-0.351807	0.282371	1.1633	0.313784	No change
SULT1C2	2.74394	1.29556e-15	70.9679	5.30389e-15	Up regulated
PIP5K1A	0.317144	3.05371e-09	41.8769	7.09691e-09	Up regulated
PTPN22	-0.469787	0.000853827	12.3035	0.00124825	Down regulated
ALAD	-0.585716	1.91565e-15	108.321	7.65982e-15	Down regulated
SACM1L	-0.2193	1.09113e-06	27.8863	2.05015e-06	Down regulated
DPM3	-0.223243	0.00794711	7.48885	0.0104204	Down regulated
PPP1CA	-0.189114	0.000189583	15.5637	0.000296913	Down regulated
CALM1	-0.510274	1.90102e-12	80.4931	5.75755e-12	Down regulated
DHRS4	-0.507443	2.41175e-06	28.3204	4.38166e-06	Down regulated
NMNAT1	-0.785063	1.38447e-15	125.983	5.63426e-15	Down regulated
PPIL1	1.18256	1.43894e-26	236.858	1.24693e-25	Up regulated
B3GALT4	-1.44078	8.37897e-24	319.371	6.17078e-23	Down regulated
PLD4	-1.18558	7.32386e-08	39.1645	1.52414e-07	Down regulated
PRKCH	-0.131978	0.120928	2.44194	0.141297	No change
GPX1	0.575933	6.08655e-15	87.2804	2.303e-14	Up regulated
ETFDH	-1.58552	1.13606e-21	313.852	7.41272e-21	Down regulated
CTSG	-3.04518	6.17501e-14	117.982	2.131e-13	Down regulated
GGT1	-0.431228	0.128257	2.39778	0.149415	No change
AASDHPPT	0.758402	2.82529e-35	261.514	4.06339e-34	Up regulated
HSD11B1	0.342198	0.119358	2.44919	0.139678	No change
ADH1B	-3.91301	3.31506e-12	93.2044	9.83421e-12	Down regulated
LPL	0.263732	0.559963	0.344278	0.588229	No change
HDAC3	0.431328	5.48204e-28	175	5.1048e-27	Up regulated
PGM3	0.702832	9.8283e-15	89.5876	3.65336e-14	Up regulated
COPB2	0.16721	0.00242203	9.82507	0.00336196	Up regulated
ACSL6	4.60803	1.77302e-29	160.122	1.79723e-28	Up regulated
CAD	1.5121	1.36754e-56	477.635	1.21182e-54	Up regulated
BCAP31	0.844089	2.83587e-48	303.687	1.02502e-46	Up regulated
PCCB	-0.0614103	0.401681	0.712204	0.433052	No change
EPHB2	1.10153	2.44205e-24	131.359	1.84294e-23	Up regulated
P4HA3	2.25447	1.01582e-17	82.5515	4.93885e-17	Up regulated
GSTP1	0.955156	3.09145e-45	287.084	8.84605e-44	Up regulated
ACVR2A	-0.556006	5.975e-09	48.6088	1.3576e-08	Down regulated
DHFR	0.703957	8.82568e-18	98.3899	4.34483e-17	Up regulated
RBP4	0.988692	0.000221262	14.049	0.000343976	Up regulated
CYP4F3	1.28631	8.89596e-10	46.7332	2.14738e-09	Up regulated
BPGM	0.0618365	0.34394	0.905017	0.374773	No change
SLC5A6	1.86568	6.55956e-49	307.312	2.57416e-47	Up regulated
FARSB	0.735932	6.76486e-26	188.812	5.64835e-25	Up regulated
FUK	0.314432	8.52601e-07	27.3951	1.61971e-06	Up regulated
EIF2AK1	0.674935	1.20823e-36	243.774	1.8646e-35	Up regulated
RXRA	-0.892646	1.30397e-15	132.508	5.33035e-15	Down regulated
CYP4F12	-1.38818	2.59383e-08	46.2662	5.59722e-08	Down regulated
GALNT4	0.642648	1.28952e-12	56.5822	3.95789e-12	Up regulated
KARS	0.68546	1.0874e-32	265.718	1.37654e-31	Up regulated
FUT10	0.395382	3.41818e-07	28.6955	6.70217e-07	Up regulated
P4HA2	0.0771567	0.212966	1.56882	0.240748	No change
DAPK2	-0.60415	2.26366e-05	21.557	3.78241e-05	Down regulated
STK10	-0.042467	0.518571	0.420889	0.546629	No change
NAGS	-0.813942	0.0239673	5.48562	0.030201	No change
POLD4	-1.06871	3.10515e-15	130.138	1.20649e-14	Down regulated
PDHA1	0.177811	0.00278521	9.24186	0.00384664	Up regulated
OXSR1	0.0452796	0.344893	0.90257	0.375663	No change
NPC1	0.280477	0.000222206	14.7884	0.000345053	Up regulated
EPHB1	0.54274	0.3112	1.04845	0.342084	No change
NEU4	-2.63152	2.50539e-13	110.953	8.21279e-13	Down regulated
ZADH2	-0.752893	1.18351e-16	130.753	5.27636e-16	Down regulated
GNPAT	0.338726	3.15277e-11	52.3152	8.609e-11	Up regulated
PI4KA	-0.174937	0.00149685	10.9319	0.0021327	Down regulated
OCRL	0.0775506	0.150734	2.08848	0.174124	No change
CYP51A1	0.530969	2.43551e-06	26.7666	4.42192e-06	Up regulated
PAFAH2	-1.06038	5.75787e-20	210.686	3.38691e-19	Down regulated
RBKS	-1.34112	2.09829e-10	69.3427	5.34199e-10	Down regulated
RRM2	1.46637	1.66111e-25	174.164	1.34603e-24	Up regulated
ACADM	-1.16308	6.32136e-17	155.794	2.86075e-16	Down regulated
LPCAT3	-1.03287	5.25967e-13	99.2672	1.6684e-12	Down regulated
SLC16A10	0.914809	3.44875e-13	61.2151	1.11219e-12	Up regulated
NEDD4	0.766552	6.11539e-08	36.558	1.28334e-07	Up regulated
PTPRR	-1.73666	1.98346e-07	38.4505	3.97126e-07	Down regulated
SDSL	-0.48091	9.31835e-11	56.6442	2.43322e-10	Down regulated
GLS2	3.17687	8.64002e-52	346.081	4.74683e-50	Up regulated
SARS2	0.842164	1.10561e-27	194.785	1.009e-26	Up regulated
CHST3	0.222504	0.272423	1.22617	0.303836	No change
ECHDC2	-0.50013	3.06761e-10	54.5438	7.70971e-10	Down regulated
GLT8D1	0.395996	4.21201e-14	79.5922	1.47393e-13	Up regulated
HMOX2	0.225092	2.39714e-08	34.801	5.18499e-08	Up regulated
PIK3R2	0.526536	4.49593e-13	71.5552	1.43608e-12	Up regulated
AGPAT5	0.357119	1.70541e-06	25.0215	3.14413e-06	Up regulated
SPR	-0.0563184	0.353213	0.874234	0.384116	No change
DCTD	0.787442	2.96994e-40	340.032	5.95506e-39	Up regulated
ZCCHC6	0.324463	1.02296e-07	31.7033	2.10808e-07	Up regulated
AQP9	2.34864	2.26666e-10	42.8749	5.73872e-10	Up regulated
SLC30A6	0.398858	2.35183e-18	98.6834	1.2121e-17	Up regulated
DAGLB	0.276345	1.39853e-07	32.066	2.83943e-07	Up regulated
COPG2	0.686744	1.31945e-21	129.407	8.58891e-21	Up regulated
YARS2	0.946133	1.63207e-40	282.347	3.32096e-39	Up regulated
ANPEP	-3.72965	0.000804161	13.1356	0.00118067	Down regulated
DHCR24	-0.0631822	0.538758	0.382076	0.566386	No change
PGK1	0.824219	1.21815e-26	146.141	1.05894e-25	Up regulated
POLR2J	0.390303	2.36776e-15	75.3437	9.37212e-15	Up regulated
CES2	-2.0007	3.4927e-13	106.493	1.12479e-12	Down regulated
RENBP	-0.243904	0.0340285	4.62031	0.0421064	No change
B4GALT6	0.628616	3.34047e-08	36.3516	7.1522e-08	Up regulated
MTHFR	-0.508113	2.42323e-09	47.6409	5.68941e-09	Down regulated
IDS	-0.259267	0.00117109	11.2709	0.00168693	Down regulated
RNF144A	-0.406919	4.1446e-05	18.6431	6.76484e-05	Down regulated
PKM	0.978877	1.22648e-36	216.754	1.8822e-35	Up regulated
RARS2	0.17292	0.00485339	8.50394	0.00652263	Up regulated
FADS3	0.999009	5.17395e-19	94.8122	2.82001e-18	Up regulated
PIN4	0.578199	6.49736e-19	96.3343	3.52301e-18	Up regulated
STAMBPL1	0.755182	1.39173e-23	142.551	1.01408e-22	Up regulated
MACROD2	0.19197	0.0806164	3.10496	0.0959919	No change
FUCA1	-1.77197	3.09098e-18	218.53	1.57531e-17	Down regulated
ADCY5	-2.53023	1.20929e-06	32.3171	2.26125e-06	Down regulated
PLCXD2	-0.602263	1.78175e-06	27.4847	3.27828e-06	Down regulated
GDPD2	-3.31752	8.38321e-11	74.8814	2.2037e-10	Down regulated
PDK2	-1.01144	1.66484e-12	89.1068	5.05898e-12	Down regulated
PLPP3	-1.29976	2.75049e-15	132.896	1.07937e-14	Down regulated
POLR2L	0.173393	0.00723065	7.54564	0.00955392	Up regulated
NMNAT3	0.584252	9.78173e-10	42.2868	2.35705e-09	Up regulated
TNIK	-0.287279	0.0067462	7.82483	0.00894392	Down regulated
SRD5A3	0.844663	2.73919e-16	81.7325	1.1906e-15	Up regulated
PNPLA2	-0.378387	2.09856e-05	21.0112	3.51509e-05	Down regulated
PRKD3	0.023169	0.801412	0.0638538	0.817786	No change
PRKAB2	-0.305313	0.0364135	4.64769	0.0449361	No change
MAN1A1	-1.16846	3.3558e-16	138.279	1.44716e-15	Down regulated
TK1	0.897472	2.31749e-15	81.6225	9.19962e-15	Up regulated
VARS	1.21126	1.95877e-41	347.185	4.2368e-40	Up regulated
GUK1	0.34189	1.97495e-07	31.6178	3.9571e-07	Up regulated
CLK1	0.59346	1.98673e-12	67.596	5.99071e-12	Up regulated
CKMT1B	-1.18199	2.46233e-12	89.5351	7.37626e-12	Down regulated
USP47	0.165085	0.00712695	7.73463	0.00942142	Up regulated
MAST4	-0.235711	0.039318	4.43077	0.048325	No change
ACSF3	-0.155234	0.0216833	5.51873	0.0274616	No change
ITPKA	-1.6189	1.35019e-12	94.4262	4.13025e-12	Down regulated
PGM2L1	0.712536	8.39189e-13	59.1559	2.62258e-12	Up regulated
CDK5	0.90198	2.1357e-50	358.59	9.94366e-49	Up regulated
KMT5B	-0.151563	0.000702274	12.1268	0.00103551	Down regulated
ACSF2	-1.3	1.60303e-13	105.234	5.31184e-13	Down regulated
BMP2K	-0.477117	1.96337e-09	48.1852	4.64145e-09	Down regulated
INPP5J	-1.01368	0.000247924	16.0174	0.000382181	Down regulated
FKBP11	0.268181	0.00746811	7.54281	0.00984401	Up regulated
GIF	3.50679	6.61193e-08	30.7399	1.38017e-07	Up regulated
GMPR	1.15366	6.78741e-13	57.2491	2.1333e-12	Up regulated
GSTO2	0.87294	2.64327e-22	119.312	1.78844e-21	Up regulated
USP7	0.327573	2.04142e-08	37.3861	4.43654e-08	Up regulated
PIK3C2B	-0.0505184	0.515996	0.425889	0.544391	No change
UBE2A	-0.220698	0.00336825	9.37583	0.00460557	Down regulated
RNF8	0.823457	3.51039e-45	355.669	9.74045e-44	Up regulated
STS	-0.386514	0.00215839	10.0197	0.00300969	Down regulated
GSTM4	-0.822343	1.44998e-08	45.6606	3.18393e-08	Down regulated
MTHFD2L	0.417175	1.55284e-06	26.236	2.87637e-06	Up regulated
NUAK1	0.644666	1.40105e-06	24.9367	2.60751e-06	Up regulated
CA12	-2.17941	1.85703e-17	186.498	8.79526e-17	Down regulated
FGGY	2.22944	9.01059e-11	45.3078	2.3551e-10	Up regulated
MOK	1.2241	7.84577e-17	77.6892	3.52739e-16	Up regulated
MGLL	-1.44453	7.02501e-17	166.15	3.16875e-16	Down regulated
UBE2E1	-0.0575268	0.274879	1.21173	0.306202	No change
CBS	-0.0624264	0.84649	0.0378043	0.858364	No change
PTPRC	-0.729179	0.000108712	17.0037	0.00017242	Down regulated
AASDH	0.203994	0.000231352	14.6819	0.000358243	Up regulated
PIGM	0.535491	4.57989e-18	98.995	2.29579e-17	Up regulated
UBE2M	0.343354	1.10524e-14	76.7615	4.08625e-14	Up regulated
PTGIS	-1.02986	0.00136402	11.3838	0.00195053	Down regulated
SLC1A4	0.759266	1.07612e-17	95.9114	5.2044e-17	Up regulated
POLR1A	1.14978	9.90934e-31	198.853	1.11106e-29	Up regulated
RBBP6	0.545885	2.42323e-20	129.449	1.44395e-19	Up regulated
AMPD2	1.2442	1.4421e-51	412.998	7.61816e-50	Up regulated
PIGW	0.79104	1.19111e-18	113.856	6.26815e-18	Up regulated
PGGHG	2.98879	1.26219e-30	166.085	1.40945e-29	Up regulated
SLC28A3	2.79182	1.4911e-25	131.711	1.21545e-24	Up regulated
MAP2K1	0.265489	1.7471e-09	40.1617	4.14088e-09	Up regulated
RPP14	-0.0102466	0.82392	0.0498355	0.838573	No change
SPTLC2	-0.0735705	0.291413	1.13072	0.322787	No change
MINPP1	-0.163901	0.0421309	4.32762	0.05146	No change
RPS6KA4	0.33663	2.82376e-09	41.1506	6.57918e-09	Up regulated
NDUFB8	-0.367171	1.79295e-07	36.0547	3.61353e-07	Down regulated
SLC26A6	0.0107514	0.896709	0.0169741	0.905277	No change
AKR7A2	-0.483004	8.55789e-13	75.4536	2.66839e-12	Down regulated
RNF31	0.239961	4.74836e-06	23.3325	8.42619e-06	Up regulated
GLRX	-0.331436	0.0347205	4.68812	0.042924	No change
TECR	0.532172	1.78227e-23	148.605	1.28839e-22	Up regulated
IRAK2	1.85737	6.75187e-38	216.966	1.1449e-36	Up regulated
CASK	0.772418	2.76517e-26	141.064	2.34442e-25	Up regulated
GYG2	1.054	1.97878e-12	57.464	5.9733e-12	Up regulated
SYNJ2	0.43845	5.07711e-13	67.0754	1.61609e-12	Up regulated
KAT2A	1.68186	2.60606e-72	583.683	2.38628e-69	Up regulated
SUCLG2	-1.14588	1.40883e-15	145.244	5.71648e-15	Down regulated
CHKA	-0.24234	0.00762398	7.6225	0.0100254	Down regulated
RCL1	1.28909	2.20241e-49	515.273	9.45316e-48	Up regulated
UBE2L6	0.276764	0.197081	1.70743	0.223728	No change
ATP6V0C	-0.178004	0.00176373	10.4803	0.0024897	Down regulated
PARP9	0.113839	0.469373	0.53145	0.499368	No change
CINP	0.350209	4.02572e-09	42.9893	9.26961e-09	Up regulated
PDE1A	-1.24121	5.59148e-05	19.955	9.03518e-05	Down regulated
HEXA	0.0155737	0.787607	0.0729677	0.804895	No change
HERC1	-0.337654	3.76947e-05	20.074	6.1692e-05	Down regulated
MGAT2	-0.584843	4.31312e-11	63.8688	1.15931e-10	Down regulated
MID1	-0.0667755	0.433562	0.620692	0.464144	No change
SLC25A28	0.181291	0.0022677	9.99086	0.00315731	Up regulated
PCYT2	0.328734	4.99783e-07	28.763	9.66154e-07	Up regulated
DUSP22	-0.193748	0.0383169	4.51649	0.047158	No change
MDH2	0.201067	3.25496e-06	23.3612	5.85936e-06	Up regulated
PPIP5K2	-0.0897865	0.181239	1.82427	0.206925	No change
GSTM2	-1.42323	1.01053e-10	69.8393	2.6337e-10	Down regulated
CDK19	-0.0663568	0.297845	1.0998	0.329248	No change
HAGH	-0.295425	3.3275e-09	43.9141	7.69414e-09	Down regulated
AK2	0.10988	0.0437702	4.18977	0.0533674	No change
STK3	1.04849	2.13657e-19	132.546	1.19778e-18	Up regulated
SLC12A7	0.272048	0.000141816	15.8348	0.000223762	Up regulated
MGAT4B	-0.533187	8.34484e-08	39.4687	1.72875e-07	Down regulated
NDUFB3	-0.262136	4.4919e-05	19.4495	7.30998e-05	Down regulated
SH3RF2	0.0299469	0.693826	0.156265	0.71598	No change
GALNS	-0.0567524	0.423471	0.647977	0.454226	No change
ATP5J2	0.436422	6.12129e-09	42.3747	1.38739e-08	Up regulated
NME7	0.637454	4.25908e-11	57.4424	1.14591e-10	Up regulated
HAS3	0.000494257	0.998327	4.42754e-06	0.998327	No change
RNF185	-0.679142	3.10145e-23	241.032	2.2129e-22	Down regulated
FLT4	-0.194807	0.184783	1.79216	0.210709	No change
PGM2	0.460494	1.51592e-15	79.8846	6.12387e-15	Up regulated
AKT3	-0.624868	0.0182297	5.96162	0.0232347	No change
WWOX	0.645561	2.67444e-15	81.5333	1.05103e-14	Up regulated
IL4I1	0.693686	1.92421e-05	19.4826	3.24083e-05	Up regulated
STUB1	0.191354	4.77477e-07	26.6648	9.24985e-07	Up regulated
CLC	-2.14195	0.000463269	14.4442	0.000696932	Down regulated
PLCB3	0.141521	0.30614	1.06842	0.337331	No change
EYA2	-2.48545	4.05673e-11	67.9857	1.09534e-10	Down regulated
QARS	0.110126	0.0233586	5.33915	0.0294746	No change
TUSC3	-1.07243	0.00122209	11.9669	0.00175671	Down regulated
NDUFA13	-0.265567	5.96548e-06	24.412	1.05248e-05	Down regulated
NAGPA	-0.330521	4.4274e-07	31.4188	8.60117e-07	Down regulated
MAPK14	0.0604218	0.161292	1.98324	0.18593	No change
ND4L	-0.323683	0.00468288	8.68058	0.00630892	Down regulated
NDUFA8	-0.0111947	0.806772	0.0601787	0.822644	No change
CREBBP	-0.0388017	0.629757	0.234583	0.656027	No change
DDAH1	0.140839	0.0267937	5.07439	0.0335013	No change
LDHD	-3.08697	2.50475e-17	199.207	1.17215e-16	Down regulated
SLC22A18	-0.541781	0.000195596	16.1118	0.000305807	Down regulated
SLC19A3	-0.472033	0.00266111	9.55822	0.00368265	Down regulated
POLR3C	0.585854	6.99044e-29	181.271	6.94366e-28	Up regulated
CTSB	0.395032	3.22916e-06	23.1122	5.81672e-06	Up regulated
INPP5F	-0.0140027	0.834057	0.044271	0.846694	No change
SLC37A1	-0.350721	0.000397335	14.0928	0.000601035	Down regulated
DGKA	-0.632908	1.19624e-06	29.3715	2.24e-06	Down regulated
PDP1	1.18622	6.25582e-34	206.01	8.34211e-33	Up regulated
SDC1	0.259512	0.000238614	14.7179	0.000368658	Up regulated
FH	-0.333843	5.97057e-09	43.2169	1.3576e-08	Down regulated
PFKM	0.605649	6.59784e-08	37.0006	1.37886e-07	Up regulated
POLD1	1.0703	1.43985e-36	248.714	2.19736e-35	Up regulated
SLC30A1	-0.331537	0.00149032	11.2253	0.0021256	Down regulated
USP8	-0.141403	0.000525999	12.6912	0.000786565	Down regulated
PKLR	0.196769	0.718803	0.131125	0.740087	No change
SLC51A	-4.01994	3.19436e-07	37.4427	6.28576e-07	Down regulated
FAM20B	-0.0886748	0.170546	1.92522	0.195367	No change
SLC25A6	0.328175	2.39845e-07	29.6229	4.76051e-07	Up regulated
GGT7	0.0887936	0.402482	0.706189	0.433576	No change
NDUFB9	-0.0484801	0.386987	0.754528	0.418196	No change
POLR3B	0.238956	2.03619e-05	20.0165	3.42105e-05	Up regulated
MUL1	-0.647326	1.35567e-25	245.112	1.11165e-24	Down regulated
PPP1CB	-0.546084	4.22868e-13	91.2637	1.35229e-12	Down regulated
SRM	1.25345	4.7464e-38	320.732	8.20023e-37	Up regulated
SIRT1	-0.00580801	0.92511	0.00889541	0.931553	No change
RNF139	0.0455637	0.333233	0.943214	0.363828	No change
HKDC1	0.811428	2.09802e-06	27.8144	3.83195e-06	Up regulated
LRTOMT	-0.251904	0.00235492	10.1643	0.00327542	Down regulated
CMAS	-0.365856	6.52927e-08	37.2584	1.36603e-07	Down regulated
ATP6V0D1	-1.1435	5.46844e-22	289.395	3.62846e-21	Down regulated
UGT2B7	-0.0969021	0.862804	0.0299698	0.873617	No change
SSR4	0.150564	0.0354732	4.61291	0.0438151	No change
USP48	0.299022	3.65659e-08	35.7821	7.79864e-08	Up regulated
PARS2	0.026786	0.667038	0.186666	0.690933	No change
PTK7	2.23806	9.43371e-36	203.368	1.39325e-34	Up regulated
MAN1B1	0.348223	9.45337e-12	56.9286	2.70504e-11	Up regulated
GALNT7	-0.500567	4.15275e-08	38.4175	8.82941e-08	Down regulated
SGPL1	-0.209902	0.0037653	9.17588	0.0051179	Down regulated
SLC5A1	0.179457	0.701454	0.149014	0.72358	No change
THTPA	-0.526266	2.53396e-14	86.4895	9.07535e-14	Down regulated
CHUK	-0.0345567	0.454183	0.564401	0.484521	No change
DUSP5	-0.525532	0.00400934	8.96232	0.00543347	Down regulated
APOC2	2.01363	5.87944e-22	108.142	3.89176e-21	Up regulated
RYK	0.408153	1.32466e-09	50.3716	3.15598e-09	Up regulated
G6PC3	0.79391	1.26169e-42	283.393	3.04022e-41	Up regulated
GOT2	0.285025	1.65622e-07	31.0703	3.35025e-07	Up regulated
FAAH2	1.0894	1.46556e-33	199.592	1.90801e-32	Up regulated
FES	-0.602438	4.89986e-08	36.4104	1.03697e-07	Down regulated
ICK	0.210937	0.000270712	14.1102	0.000415676	Up regulated
EXTL3	0.479992	1.73905e-07	31.9795	3.51521e-07	Up regulated
OAT	-0.730857	0.272159	1.23959	0.303664	No change
FKBP9	0.77436	5.46578e-29	168.908	5.47974e-28	Up regulated
CLK4	0.204945	0.00473175	8.46278	0.0063685	Up regulated
SLC24A3	-0.393645	0.10221	2.77363	0.120503	No change
SAT1	0.326788	6.01531e-05	17.4624	9.70861e-05	Up regulated
PJA1	0.783313	9.31099e-12	62.6529	2.66708e-11	Up regulated
KMT2A	0.142673	0.113069	2.57157	0.132622	No change
SLC7A8	0.79154	3.37787e-11	47.9708	9.20537e-11	Up regulated
PIK3C2A	0.383666	1.86377e-07	30.5992	3.74253e-07	Up regulated
DGKG	0.818347	0.000270053	14.8491	0.000414898	Up regulated
ALDOB	-3.41945	0.350147	0.893712	0.380932	No change
AQP1	-0.91148	0.000641617	13.3734	0.000951172	Down regulated
CDK20	-1.01098	7.38573e-15	121.422	2.76788e-14	Down regulated
ALDH4A1	1.84742	8.86867e-37	207.819	1.40013e-35	Up regulated
PTGES	1.0525	3.08297e-09	37.3163	7.1528e-09	Up regulated
HS6ST1	-0.160727	0.0276058	5.02834	0.0344383	No change
CTSD	-0.704989	5.37535e-12	70.864	1.57421e-11	Down regulated
SH3RF1	-0.620537	2.80415e-11	68.4569	7.69531e-11	Down regulated
GALNT11	0.400945	7.21948e-09	42.3589	1.61761e-08	Up regulated
ACP6	0.838888	2.59997e-24	173.727	1.95674e-23	Up regulated
UBR1	-0.118778	0.0541811	3.80034	0.065451	No change
TRIM32	0.297693	1.82883e-05	21.5689	3.09537e-05	Up regulated
DUSP8	-0.0832451	0.452522	0.572745	0.483124	No change
OXCT1	-0.130793	0.307648	1.05676	0.338721	No change
MSRA	-0.816683	6.39601e-09	50.348	1.44015e-08	Down regulated
HADH	-0.897137	7.02202e-15	123.282	2.63517e-14	Down regulated
SLC27A2	-0.717894	1.25305e-05	24.0773	2.15537e-05	Down regulated
WNK1	0.385088	8.78814e-06	22.3107	1.53179e-05	Up regulated
POLR1B	1.31526	4.27717e-56	474.823	3.35696e-54	Up regulated
PPP1R3C	-1.95445	0.00102131	12.5203	0.00147972	Down regulated
SLC27A1	0.627519	8.55637e-09	37.982	1.90319e-08	Up regulated
GSS	0.451684	1.73183e-13	62.8532	5.72483e-13	Up regulated
GPX8	1.01259	3.51117e-10	45.0632	8.78433e-10	Up regulated
CDC25C	1.27862	2.60993e-35	276.212	3.7734e-34	Up regulated
PADI2	-3.17579	8.41956e-17	181.779	3.77917e-16	Down regulated
BCR	0.390113	2.52526e-09	42.2451	5.9239e-09	Up regulated
XYLB	0.350356	1.38867e-05	20.248	2.38119e-05	Up regulated
PTPRM	-0.286606	0.106314	2.70032	0.125234	No change
GAPDH	0.703922	2.38027e-31	179.825	2.81836e-30	Up regulated
PPCDC	-0.144845	0.0213885	5.53724	0.0271132	No change
PPAT	1.85345	1.31286e-85	775.451	1.80321e-82	Up regulated
SLC16A2	0.014578	0.952747	0.00352325	0.956927	No change
F13A1	-2.41628	1.1896e-06	32.1057	2.22908e-06	Down regulated
CAMK2G	-0.706776	0.000824291	13.0144	0.00120829	Down regulated
SCARF2	1.01213	1.47739e-11	49.3219	4.15394e-11	Up regulated
KIT	-1.6039	4.17801e-12	83.9695	1.23541e-11	Down regulated
ERN1	0.337464	1.3173e-05	21.3771	2.26306e-05	Up regulated
FABP6	-2.36837	0.421851	0.658616	0.452666	No change
ATP6V1G1	0.50398	2.29231e-16	99.8275	1.0043e-15	Up regulated
BCKDHA	-0.149386	0.0059799	7.96557	0.0079703	Down regulated
CTPS2	0.911987	4.3681e-40	236.996	8.69504e-39	Up regulated
EPM2A	-1.32186	0.000606189	13.8342	0.000901083	Down regulated
GCLC	0.409935	8.9194e-11	50.3325	2.33348e-10	Up regulated
CYP4X1	2.94944	2.50698e-19	93.3078	1.39689e-18	Up regulated
GLO1	0.874968	3.40932e-25	183.9	2.71461e-24	Up regulated
DUSP23	0.153915	0.021045	5.52811	0.02669	No change
SOD1	0.086076	0.185435	1.77981	0.211355	No change
UBR7	-0.231699	4.57416e-08	34.0623	9.71787e-08	Down regulated
RDH10	0.620926	1.49498e-13	65.2108	4.97181e-13	Up regulated
STK25	0.523429	4.05396e-24	144.33	3.0344e-23	Up regulated
RDH13	0.232285	0.00111774	11.6878	0.00161178	Up regulated
WDYHV1	1.09654	3.43626e-44	319.061	9.07636e-43	Up regulated
NUDT2	-0.00802773	0.942977	0.00516503	0.94746	No change
MAP4K1	-0.98604	3.00498e-05	21.1283	4.9727e-05	Down regulated
GYS1	0.0107715	0.833503	0.0444891	0.846458	No change
CHSY1	0.680358	3.39183e-12	58.5292	1.00511e-11	Up regulated
ST8SIA4	-0.737861	3.43031e-08	37.7106	7.33884e-08	Down regulated
MKRN2	0.247095	1.44692e-05	21.6618	2.47336e-05	Up regulated
PHKB	-0.172441	2.84425e-05	19.2868	4.71525e-05	Down regulated
CDC7	1.25106	1.17083e-23	144.816	8.55393e-23	Up regulated
MAP4K3	0.467564	6.24748e-14	73.4709	2.1533e-13	Up regulated
PARP8	0.863433	1.93832e-08	40.8129	4.22584e-08	Up regulated
PPP2R3B	1.47048	1.37275e-42	257.719	3.25082e-41	Up regulated
HERC3	-0.359433	7.79864e-09	42.9269	1.73887e-08	Down regulated
PIGY	-0.00310116	0.979453	0.000668501	0.981239	No change
CHST12	-0.0992752	0.19058	1.74968	0.216869	No change
CHI3L1	2.96098	2.99067e-19	91.905	1.65967e-18	Up regulated
TRIM5	0.379312	5.22056e-09	42.121	1.19309e-08	Up regulated
DGKH	0.958087	1.65582e-20	100.335	1.00188e-19	Up regulated
STT3A	0.679235	6.8138e-20	131.752	3.99094e-19	Up regulated
PRKACA	-0.474597	4.25167e-14	90.7061	1.48592e-13	Down regulated
GLUD1	-0.234126	2.6955e-05	20.7191	4.47945e-05	Down regulated
CBLL1	0.467642	1.45645e-14	70.2442	5.343e-14	Up regulated
CYB5R3	-0.30306	0.0012823	11.5799	0.00184038	Down regulated
NDUFB6	-0.0629653	0.307494	1.05711	0.338687	No change
IVD	-0.173208	0.00843747	7.32263	0.0110423	Down regulated
ULK4	1.08334	7.11688e-29	179.586	7.0324e-28	Up regulated
NRF1	0.242243	1.75493e-10	48.1424	4.5012e-10	Up regulated
WWP2	-0.384526	5.2681e-07	32.5905	1.01697e-06	Down regulated
BLVRA	0.0387944	0.814101	0.0558381	0.829502	No change
STYK1	-1.64856	2.88738e-15	138.872	1.12791e-14	Down regulated
COX7A2L	0.0919453	0.0584069	3.70482	0.0701854	No change
PRKX	0.534022	4.66981e-09	40.1921	1.06989e-08	Up regulated
RIOK3	-1.29155	3.09934e-15	133.404	1.20593e-14	Down regulated
POLR3G	2.03121	1.23122e-45	280.918	3.71667e-44	Up regulated
QTRT1	0.0868117	0.225684	1.48555	0.253767	No change
DYRK1B	-0.0851524	0.289325	1.13549	0.320732	No change
AMD1	0.292277	1.93684e-05	21.2522	3.25812e-05	Up regulated
DECR1	-0.499839	1.26237e-10	62.0105	3.27145e-10	Down regulated
GPAT2	-0.177193	0.455952	0.557352	0.486031	No change
SRPK1	1.04356	6.91907e-38	240.595	1.16605e-36	Up regulated
AMACR	-0.0839239	0.507483	0.442631	0.535969	No change
IMPA1	-0.87467	1.79877e-14	109.284	6.52739e-14	Down regulated
GSTK1	-0.101744	0.0668749	3.44121	0.0800459	No change
PYGB	0.225319	0.0271955	4.93847	0.0339573	No change
ASNS	1.55005	2.37963e-48	303.259	8.83357e-47	Up regulated
FPGS	0.896472	5.62469e-38	328.814	9.59691e-37	Up regulated
LOXL2	1.78936	4.45587e-27	140.774	3.96125e-26	Up regulated
PANK2	0.276136	4.15725e-09	37.6078	9.56447e-09	Up regulated
SREBF1	0.42415	1.01979e-05	21.651	1.76742e-05	Up regulated
AKT1	-0.00851809	0.870906	0.0265869	0.880523	No change
SUCLG1	-0.704301	9.08955e-14	102.963	3.07122e-13	Down regulated
ACACA	0.978011	4.41897e-22	134.896	2.9535e-21	Up regulated
GUSB	0.182212	0.00245259	9.59651	0.00340094	Up regulated
ACVR1B	-0.303684	0.000277562	14.8202	0.000425244	Down regulated
CERS6	0.583826	1.93429e-12	63.2672	5.85187e-12	Up regulated
ALG8	0.88012	4.70941e-37	254.643	7.56536e-36	Up regulated
HYKK	0.168833	0.0980669	2.82468	0.115767	No change
ABL1	-0.454361	1.39965e-07	37.2251	2.83961e-07	Down regulated
FHL2	0.433085	4.21841e-06	24.3933	7.51978e-06	Up regulated
PNKP	0.655333	8.61607e-19	119.615	4.60474e-18	Up regulated
SERPINA1	0.450541	0.200552	1.66698	0.22737	No change
NANS	-0.776718	3.82027e-10	62.7689	9.49709e-10	Down regulated
DGKD	-0.0816473	0.354573	0.869944	0.385442	No change
ST3GAL4	-0.966708	0.00120727	11.8035	0.00173815	Down regulated
FMO4	-1.64745	2.19388e-14	127.175	7.9089e-14	Down regulated
PPP2R2C	1.89633	2.40617e-10	42.8174	6.08072e-10	Up regulated
PCCA	1.1337	2.36809e-05	18.4437	3.95209e-05	Up regulated
CDK2	1.15943	6.6259e-37	300.432	1.05822e-35	Up regulated
DERA	-0.639194	6.52459e-11	68.3686	1.73002e-10	Down regulated
KYNU	1.13594	1.8986e-07	28.366	3.80968e-07	Up regulated
USP9X	0.288409	4.63686e-05	18.1433	7.52804e-05	Up regulated
SRPK3	0.632855	0.0201298	5.6413	0.0255765	No change
ND2	0.157566	0.213761	1.5692	0.241547	No change
PYCR2	0.685144	3.27066e-25	176.026	2.61177e-24	Up regulated
ABCC2	2.06051	0.000246213	14.6373	0.000380184	Up regulated
NARS	-0.075539	0.172369	1.89096	0.197291	No change
PYURF	0.218944	0.0127331	6.63059	0.0164215	No change
GCNT1	0.153142	0.125371	2.39394	0.14624	No change
ABCD3	-0.938589	1.36031e-16	152.756	6.04655e-16	Down regulated
COX7B	-0.304245	0.000899755	12.3764	0.00130843	Down regulated
PRKAA1	-0.0695361	0.207641	1.60898	0.235115	No change
HK2	-1.07423	6.60279e-07	33.671	1.26661e-06	Down regulated
SUV39H2	1.21389	8.96621e-39	319.565	1.65303e-37	Up regulated
ATP6V1A	-0.104358	0.0460826	4.12053	0.0560376	No change
GBA2	-0.494203	2.69022e-09	49.2456	6.29475e-09	Down regulated
STK38L	0.674221	1.50717e-15	72.4696	6.0975e-15	Up regulated
DEGS2	0.0406286	0.800866	0.0641873	0.817532	No change
PTPRF	-0.912993	2.3847e-11	77.1722	6.59031e-11	Down regulated
COX1	-0.820398	6.40082e-08	41.2224	1.34075e-07	Down regulated
DECR2	0.0673645	0.424519	0.645807	0.455173	No change
MIB1	0.261185	0.000326315	13.5127	0.00049827	Up regulated
B4GAT1	-0.466894	3.99741e-05	20.6056	6.52847e-05	Down regulated
NMT2	-0.547105	3.22078e-16	105.755	1.39111e-15	Down regulated
PTPRJ	-0.43298	0.000222688	15.868	0.000345411	Down regulated
PDPK1	0.341733	1.04886e-06	25.7461	1.97861e-06	Up regulated
PARP12	-0.264498	0.00272481	9.72952	0.00376891	Down regulated
ALDH3B2	3.05062	1.12311e-15	71.6226	4.64635e-15	Up regulated
HSD17B7P2	1.2148	2.09174e-28	164.69	1.98824e-27	Up regulated
WARS2	0.302661	2.07707e-07	32.0993	4.1466e-07	Up regulated
QTRT2	0.896112	2.19325e-34	275.866	2.9826e-33	Up regulated
PPIB	0.584144	1.60503e-14	80.1406	5.85526e-14	Up regulated
PPM1D	-0.251796	1.23006e-06	26.7973	2.29549e-06	Down regulated
STK32C	1.00521	1.65436e-26	139.323	1.42462e-25	Up regulated
PIP4K2A	-0.135561	0.10014	2.7675	0.118164	No change
SLC39A7	0.0809137	0.228283	1.47469	0.256585	No change
MOGAT3	-0.323095	0.0012126	11.0405	0.00174399	Down regulated
CA9	6.30935	1.28618e-15	71.7421	5.27333e-15	Up regulated
SLCO3A1	0.679859	2.18044e-10	43.6163	5.53574e-10	Up regulated
ACSL1	0.501819	0.00132774	11.2685	0.0019036	Up regulated
MOCS1	-1.80008	2.01326e-16	166.97	8.86286e-16	Down regulated
SELENOI	0.709656	1.25959e-15	103.069	5.17202e-15	Up regulated
DPYD	-1.36574	2.31055e-14	99.425	8.30771e-14	Down regulated
MAPK10	-1.5767	5.70124e-12	79.8445	1.66433e-11	Down regulated
MTMR6	0.388534	8.57807e-09	37.2306	1.90647e-08	Up regulated
PTDSS1	0.847881	4.59101e-35	199.523	6.5685e-34	Up regulated
ST3GAL5	-0.183499	0.131137	2.31341	0.152576	No change
CDC14B	0.0528325	0.373446	0.799458	0.404358	No change
HSD17B2	-3.44368	1.21832e-11	86.5933	3.44314e-11	Down regulated
GALT	-0.0646461	0.357592	0.856971	0.388109	No change
ACACB	-1.65242	6.551e-09	52.7001	1.47384e-08	Down regulated
USP38	-0.503618	3.02338e-07	34.6739	5.96212e-07	Down regulated
SLC28A2	-1.80871	0.0574983	3.81676	0.0691844	No change
SARS	0.176805	1.84341e-05	19.4341	3.11621e-05	Up regulated
HTATIP2	-0.373537	4.13822e-06	26.3057	7.38161e-06	Down regulated
PTPN6	-0.0321021	0.657885	0.198158	0.683255	No change
TRDMT1	0.228029	0.00024886	14.5367	0.00038341	Up regulated
NQO2	0.902199	1.03965e-11	65.3368	2.96257e-11	Up regulated
TRMT1	1.38745	2.91956e-65	526.269	6.68336e-63	Up regulated
PAK2	0.371997	8.4272e-12	57.7733	2.41897e-11	Up regulated
FGFR3	-0.313578	0.0160913	5.99735	0.0205977	No change
UHRF1	2.065	1.19506e-55	391.636	9.11895e-54	Up regulated
PHKA2	0.312295	0.00208435	10.1676	0.00291682	Up regulated
MAOA	-1.83767	7.5226e-17	164.029	3.38764e-16	Down regulated
GPD2	-0.403597	1.03267e-05	23.8272	1.78862e-05	Down regulated
DUSP7	0.754811	3.50826e-19	109.836	1.93907e-18	Up regulated
EXT2	0.15068	0.00160637	10.5403	0.00227928	Up regulated
B3GNT7	-3.43398	9.68813e-07	33.3279	1.83035e-06	Down regulated
NPC1L1	3.9549	2.8726e-11	47.9065	7.86744e-11	Up regulated
ABCC5	0.122265	0.0870435	2.99778	0.103287	No change
CERK	-0.71909	3.48842e-14	90.2187	1.23013e-13	Down regulated
B3GNT9	0.44516	6.64766e-05	17.4354	0.000107166	Up regulated
ACOT1	-0.681716	2.66806e-06	27.6427	4.83136e-06	Down regulated
MRPL58	0.729789	6.37288e-24	161.457	4.706e-23	Up regulated
SLC38A5	1.96774	3.89479e-36	204.303	5.81467e-35	Up regulated
SLC22A3	2.08122	8.13936e-42	281.189	1.81659e-40	Up regulated
DUSP27	7.4347	6.58919e-19	90.9651	3.56309e-18	Up regulated
DUSP6	0.317322	0.00243036	9.76818	0.00337181	Up regulated
SLC25A10	0.441407	4.56159e-10	46.0723	1.12686e-09	Up regulated
LYN	0.641371	1.95976e-12	59.6638	5.9224e-12	Up regulated
PLCB4	1.45194	1.34485e-20	99.2885	8.20957e-20	Up regulated
MAP3K5	0.40877	6.34172e-08	32.7333	1.32982e-07	Up regulated
MTHFD2	1.62899	1.64397e-43	354.821	4.18146e-42	Up regulated
ELOVL1	-0.250164	7.32879e-06	23.0438	1.28067e-05	Down regulated
SLC25A13	0.0151687	0.813491	0.0560053	0.829187	No change
FAS	-1.10689	4.4268e-11	71.8671	1.18754e-10	Down regulated
B3GNT5	-0.606866	3.74073e-06	27.6542	6.69869e-06	Down regulated
PEX11A	-1.1956	6.33551e-17	167.407	2.86244e-16	Down regulated
CDC42BPG	-0.645406	1.04945e-06	31.2824	1.97861e-06	Down regulated
PDF	0.926015	7.37944e-28	180.577	6.82536e-27	Up regulated
DTYMK	1.09185	3.1945e-31	226.541	3.70265e-30	Up regulated
HIRIP3	0.0614299	0.267428	1.24412	0.29875	No change
PCK2	-0.857179	0.000410028	14.7796	0.000619553	Down regulated
COX6B2	-0.800972	0.00127268	11.4718	0.00182752	Down regulated
CPT1C	0.465571	0.0234473	5.24078	0.0295594	No change
PPP3CC	-0.162826	0.0130836	6.42717	0.0168656	No change
NSD1	0.329525	2.50532e-05	19.4525	4.17351e-05	Up regulated
PRKD2	0.0791308	0.235805	1.43305	0.264931	No change
UBE2D1	0.28994	9.11393e-08	33.8751	1.88099e-07	Up regulated
MAPK15	4.3754	2.95298e-23	117.799	2.11246e-22	Up regulated
NDUFAB1	-0.00539947	0.91932	0.0103234	0.926402	No change
VRK2	0.684474	2.66499e-30	194.761	2.87088e-29	Up regulated
TBK1	0.391381	1.20756e-19	110.081	6.89637e-19	Up regulated
PMM1	-0.779634	2.47045e-13	93.6709	8.10793e-13	Down regulated
ATP5I	-0.175913	0.00252287	9.71961	0.00349663	Down regulated
MAP3K1	0.278695	3.92714e-05	18.5864	6.42135e-05	Up regulated
ACOT11	-0.938808	6.22543e-15	118.048	2.34907e-14	Down regulated
MPST	-0.479947	6.73648e-06	25.4112	1.18244e-05	Down regulated
DUSP14	1.7538	7.82929e-39	333.214	1.45318e-37	Up regulated
POLL	0.34457	1.7569e-08	40.5858	3.84253e-08	Up regulated
MARK4	0.402496	1.18499e-06	28.3264	2.22196e-06	Up regulated
PLPPR2	0.220946	0.249734	1.35651	0.280007	No change
AGK	0.758629	3.25983e-30	208.565	3.48433e-29	Up regulated
CDC14A	-1.72536	2.8553e-13	110.136	9.30429e-13	Down regulated
JAK2	-0.101889	0.331673	0.95254	0.362413	No change
COPA	0.187938	0.000370052	13.6139	0.00056193	Up regulated
RNF167	-0.129436	0.00198984	10.0744	0.00279167	Down regulated
PPM1M	-0.337469	0.0033095	9.39384	0.004532	Down regulated
EIF2AK3	-0.512442	5.81065e-09	47.9727	1.32244e-08	Down regulated
DUSP18	0.66544	2.89061e-15	84.3031	1.12791e-14	Up regulated
SEC11A	-0.022484	0.619801	0.24806	0.646391	No change
SRPK2	0.44996	5.56596e-14	76.0933	1.92323e-13	Up regulated
ATP5C1	-0.194772	0.000642391	13.0019	0.000951805	Down regulated
PNPO	0.717029	1.15433e-24	149.524	8.83274e-24	Up regulated
CANT1	-0.514543	1.97951e-08	41.6557	4.3088e-08	Down regulated
AASS	0.195272	0.182663	1.81264	0.208466	No change
SPCS3	0.0972508	0.179573	1.84489	0.205194	No change
UGT2B17	-4.3581	1.11147e-09	62.0608	2.66656e-09	Down regulated
RORA	-0.247581	0.09368	2.85523	0.110922	No change
MAPK12	0.779536	5.70851e-08	30.8822	1.20071e-07	Up regulated
IDH3A	-0.780485	2.6796e-13	95.8994	8.74213e-13	Down regulated
POLR2B	0.323023	2.55013e-11	54.1561	7.03066e-11	Up regulated
SLC1A1	-1.75089	1.86293e-06	30.6554	3.42076e-06	Down regulated
SMG1	0.519567	2.34433e-08	33.9726	5.07477e-08	Up regulated
ADI1	-0.0806697	0.13153	2.32868	0.152969	No change
B4GALT2	0.580545	8.17415e-10	53.9284	1.98011e-09	Up regulated
TM7SF2	1.05643	9.11968e-32	183.069	1.10848e-30	Up regulated
MAT2A	0.252614	0.00109372	11.7664	0.00157963	Up regulated
NAPSA	1.02033	0.107261	2.60992	0.126241	No change
ABCD1	-0.0317062	0.823698	0.050152	0.838573	No change
CSNK2A2	0.81194	4.07921e-37	275.581	6.59152e-36	Up regulated
JAK1	-0.185566	0.00164652	10.6337	0.00233143	Down regulated
QPRT	1.03898	3.28415e-14	64.3205	1.16257e-13	Up regulated
RNF123	0.18684	0.000420396	13.636	0.000634172	Up regulated
CA1	-6.89429	8.64462e-11	75.9792	2.27024e-10	Down regulated
DBI	-0.0621534	0.31156	1.03749	0.342342	No change
PAPSS2	-1.9117	2.21769e-17	188.223	1.04315e-16	Down regulated
HIBADH	0.502875	1.59871e-15	79.4325	6.43936e-15	Up regulated
CRLS1	0.810233	3.84959e-27	145.305	3.45583e-26	Up regulated
AARS	0.921086	5.0802e-29	202.233	5.11184e-28	Up regulated
ACSL4	1.16258	7.0018e-29	169.652	6.94366e-28	Up regulated
SLC18A1	0.596223	0.143029	2.15555	0.165883	No change
PANK4	-0.181884	0.000414174	13.6389	0.000625473	Down regulated
PLPP5	0.219049	0.00421781	8.57826	0.00570755	Up regulated
ADH5	-0.528648	6.71561e-10	56.4701	1.63544e-09	Down regulated
LMTK3	2.20532	8.43026e-32	243.283	1.03847e-30	Up regulated
MAP3K2	-0.225878	0.00365892	9.0866	0.00498317	Down regulated
PPP5C	0.420169	1.27112e-13	77.2443	4.25305e-13	Up regulated
HIBCH	-0.442414	3.29147e-08	40.5758	7.05278e-08	Down regulated
RNF216	0.506375	3.22806e-08	39.7684	6.92771e-08	Up regulated
SYVN1	0.135577	0.0397361	4.40758	0.0487735	No change
DYRK3	0.975444	3.35752e-17	87.342	1.56059e-16	Up regulated
PDXK	0.704714	2.39535e-24	133.824	1.81268e-23	Up regulated
IDUA	0.491095	1.10963e-07	31.6811	2.27814e-07	Up regulated
TP53RK	1.22612	3.42785e-45	274.723	9.60848e-44	Up regulated
MAT2B	-0.329281	6.20489e-09	44.5907	1.40518e-08	Down regulated
ADPRH	-0.050555	0.67392	0.178798	0.69701	No change
ECHS1	-0.488123	5.24213e-11	63.1563	1.39536e-10	Down regulated
POLE4	0.0233839	0.745237	0.106498	0.765868	No change
FER	0.335394	0.00752697	7.35901	0.00991207	Up regulated
PIK3R4	0.411538	1.63567e-10	53.0303	4.21103e-10	Up regulated
ENPP2	-1.2216	6.93851e-12	69.0383	2.01268e-11	Down regulated
DNMT1	1.17946	2.487e-31	249.802	2.9321e-30	Up regulated
COQ6	-0.237531	2.03859e-07	31.8978	4.07274e-07	Down regulated
GUCY2C	-0.378506	0.00021485	15.36	0.000334576	Down regulated
CSGALNACT2	0.656549	2.3235e-11	51.3801	6.43412e-11	Up regulated
CDK10	0.776672	1.16415e-18	100.986	6.14982e-18	Up regulated
GBE1	0.122622	0.0286657	4.90786	0.0356472	No change
EPHA2	0.8795	1.06206e-06	29.2791	1.99964e-06	Up regulated
DHODH	0.856026	5.78054e-35	247.539	8.06048e-34	Up regulated
PADI3	5.0012	4.97099e-06	21.6627	8.80988e-06	Up regulated
ASPH	1.02117	4.26073e-28	153.749	3.99462e-27	Up regulated
HLTF	0.482664	1.76794e-05	20.1284	2.99972e-05	Up regulated
UCKL1	1.126	1.16975e-42	262.2	2.84362e-41	Up regulated
ACO2	-0.974224	3.3464e-18	183.184	1.69605e-17	Down regulated
RHCG	2.51156	1.82239e-12	54.0315	5.5255e-12	Up regulated
PPT1	0.514039	7.52523e-09	42.3602	1.68213e-08	Up regulated
PLA2G2D	-1.08827	0.00652279	7.99177	0.00866446	Down regulated
CDC25B	2.20494	1.08767e-57	425.767	1.24493e-55	Up regulated
CES1	-0.289236	0.409102	0.689564	0.439844	No change
MSMO1	0.708359	2.10053e-07	34.318	4.18735e-07	Up regulated
SRC	0.326438	1.80164e-07	30.2052	3.62572e-07	Up regulated
TLK1	-0.196998	9.10093e-05	16.6348	0.000145266	Down regulated
DUSP1	-0.908315	3.56224e-06	26.8548	6.39573e-06	Down regulated
SLCO2A1	-1.9037	1.27539e-13	110.053	4.26216e-13	Down regulated
ALPL	-0.00470835	0.981691	0.000528296	0.982764	No change
SETD1A	0.520779	3.37179e-14	78.2938	1.19053e-13	Up regulated
PRDX1	0.60769	1.05567e-19	125.939	6.0795e-19	Up regulated
PRKAG2	-0.371967	4.65831e-08	38.7185	9.889e-08	Down regulated
PASK	1.12266	9.79335e-30	177.473	1.01137e-28	Up regulated
SLC35D1	-1.09135	2.85777e-14	115.564	1.01688e-13	Down regulated
PRPF4B	0.402774	1.43229e-12	63.5216	4.36683e-12	Up regulated
GCSH	1.22204	2.5617e-50	355.16	1.1536e-48	Up regulated
ACOT2	-0.785637	1.01826e-10	66.6104	2.65134e-10	Down regulated
ACSM3	-0.532314	3.58797e-05	19.1331	5.88778e-05	Down regulated
AGL	-0.526363	3.75292e-08	40.6265	7.99169e-08	Down regulated
MTMR3	-0.467387	2.93243e-12	70.0326	8.7274e-12	Down regulated
SLC25A1	-0.328404	1.92787e-05	21.6046	3.24502e-05	Down regulated
ST6GAL1	0.406209	0.000369706	13.4093	0.000561715	Up regulated
CDK17	0.0430221	0.590113	0.292525	0.618246	No change
GPI	0.680081	7.64874e-27	171.76	6.73432e-26	Up regulated
IDI1	0.0640039	0.504775	0.450668	0.53352	No change
ABCB1	-1.42776	7.93673e-06	25.6457	1.38515e-05	Down regulated
PPP1R1A	-2.97383	0.000734059	13.3431	0.00108121	Down regulated
EPHA4	-0.571417	0.0011069	11.6572	0.00159698	Down regulated
IDH3G	0.114579	0.00801299	7.19006	0.0104967	Up regulated
GLCE	0.702392	1.93093e-21	108.33	1.24513e-20	Up regulated
PGAM5	0.919957	9.88448e-26	183.88	8.15395e-25	Up regulated
ILK	-0.794004	0.00659211	8.20184	0.00874385	Down regulated
COMTD1	0.057059	0.49638	0.466487	0.525253	No change
ADA	1.07029	6.15626e-17	81.8285	2.79064e-16	Up regulated
ACAD11	0.454184	3.05595e-05	20.3797	5.05096e-05	Up regulated
ATP1B1	-0.145703	0.154707	2.06935	0.178488	No change
SLC43A1	1.27764	8.73781e-29	171.048	8.57242e-28	Up regulated
COQ5	-0.2027	0.000231583	15.3033	0.0003584	Down regulated
INMT	-0.238631	0.107905	2.65591	0.126782	No change
AK1	-0.337989	0.0317564	4.88581	0.0394015	No change
CHDH	0.467554	1.90305e-05	20.8298	3.2111e-05	Up regulated
MGEA5	0.182996	0.00492529	8.42699	0.00661279	Up regulated
CD36	-1.90579	2.69747e-09	46.6114	6.30633e-09	Down regulated
PPIL6	0.785459	2.62011e-14	72.4575	9.37166e-14	Up regulated
FPGT	-0.268287	3.9426e-06	24.6225	7.0464e-06	Down regulated
SYK	0.231729	0.00135289	10.7468	0.00193663	Up regulated
SLC8B1	-0.40895	2.3415e-08	41.8482	5.07263e-08	Down regulated
PLXNB3	-0.0338223	0.918071	0.0106746	0.925483	No change
FABP2	-2.88974	0.00033559	15.366	0.000511579	Down regulated
GCAT	0.779914	1.2758e-17	86.0827	6.11625e-17	Up regulated
UBE2C	2.23087	1.96506e-67	496.149	8.9967e-65	Up regulated
UHRF2	0.668285	7.77596e-19	114.061	4.17198e-18	Up regulated
POLR1E	1.00225	1.58833e-38	326.681	2.87049e-37	Up regulated
MARS2	0.714695	2.81166e-15	94.6279	1.1018e-14	Up regulated
WWP1	0.383709	3.61205e-11	49.2659	9.82407e-11	Up regulated
CSF1R	-1.13216	1.47077e-06	29.9965	2.73172e-06	Down regulated
PLA2G2A	-1.16145	0.0542143	3.91497	0.0654526	No change
UBE2J2	-0.0628207	0.0613519	3.56382	0.0736276	No change
SORD	1.61543	1.48207e-48	319.34	5.73415e-47	Up regulated
DGUOK	0.371922	1.92126e-14	72.4468	6.96265e-14	Up regulated
ND3	-0.406859	0.000926818	12.2938	0.00134636	Down regulated
PRPS2	0.746842	1.47219e-20	123.737	8.92739e-20	Up regulated
COX4I1	-0.405588	3.72955e-10	56.0189	9.2968e-10	Down regulated
B3GNT6	-1.77524	5.1189e-13	70.8513	1.62562e-12	Down regulated
GLS	0.599113	7.78171e-08	36.0307	1.61453e-07	Up regulated
NDUFA1	-0.341919	6.71329e-10	49.1271	1.63544e-09	Down regulated
SMARCD3	-0.639342	0.000587829	13.6915	0.000874737	Down regulated
UBE2O	0.736848	1.79904e-23	163.921	1.2971e-22	Up regulated
KDR	0.30256	0.0145085	6.15588	0.01865	No change
SDR42E1	-0.492519	5.96475e-07	29.4689	1.14662e-06	Down regulated
CKMT2	3.47988	4.02701e-15	68.7587	1.54933e-14	Up regulated
ABHD6	-0.917073	7.52578e-09	50.959	1.68213e-08	Down regulated
RNF103	-0.626805	6.07685e-10	57.8494	1.48648e-09	Down regulated
AHCYL2	-2.71703	4.97427e-16	165.561	2.11522e-15	Down regulated
CTSH	1.05899	7.79899e-25	143.719	6.03488e-24	Up regulated
GPT	-3.2859	1.17673e-18	229.02	6.20435e-18	Down regulated
CTSE	1.23218	0.00162538	10.1011	0.00230388	Up regulated
CPA6	-0.0934629	0.655585	0.199976	0.681124	No change
ARSA	-0.88907	1.68598e-11	75.4604	4.71627e-11	Down regulated
PYGL	-0.0520696	0.645128	0.213336	0.671021	No change
ABHD12	0.396022	5.19578e-06	23.0173	9.19048e-06	Up regulated
LIMK2	-0.360212	6.38238e-06	24.7073	1.12315e-05	Down regulated
UBA6	0.730382	3.08655e-17	85.2566	1.43952e-16	Up regulated
NR1D1	0.864004	1.1992e-07	34.7906	2.45235e-07	Up regulated
MCEE	-0.157482	0.0758768	3.28734	0.090584	No change
RRM2B	0.162092	0.0132056	6.26722	0.0170149	No change
PDGFRB	1.14558	4.37419e-12	54.9181	1.29064e-11	Up regulated
MDH1	-0.275131	5.58609e-08	36.9605	1.17767e-07	Down regulated
NEK5	2.4066	4.63954e-21	103.726	2.92312e-20	Up regulated
USP24	0.492278	3.78351e-13	70.5019	1.21559e-12	Up regulated
EPHB3	1.89146	3.33524e-31	167.42	3.84954e-30	Up regulated
SLC23A2	-0.0803305	0.372587	0.805084	0.403587	No change
IDO1	0.919475	0.164764	1.94467	0.189455	No change
COX2	0.0297453	0.786448	0.0739884	0.804009	No change
MAPK9	0.124418	0.00367461	8.82372	0.00499958	Up regulated
TRPM7	-0.091438	0.0938427	2.86133	0.111067	No change
AMT	-0.890061	4.51239e-16	100.39	1.92179e-15	Down regulated
ABO	-1.05957	3.4167e-06	27.9814	6.14245e-06	Down regulated
KAT6A	0.302223	7.58919e-05	16.5862	0.00012211	Up regulated
NEK6	0.93495	4.70523e-28	201.027	4.39635e-27	Up regulated
USP5	0.364929	2.28887e-11	56.2796	6.35104e-11	Up regulated
YES1	-0.0371198	0.515137	0.426024	0.543844	No change
PRKCD	-0.79573	1.7725e-11	76.9324	4.95326e-11	Down regulated
SLC41A2	-1.5019	3.16197e-15	135.616	1.2251e-14	Down regulated
PCYOX1	-0.192732	0.0161379	6.15705	0.0206478	No change
SLC12A5	0.314756	0.0942916	2.82204	0.11155	No change
CHPF	1.72797	1.81734e-57	388.992	1.92009e-55	Up regulated
PREP	0.450695	2.81667e-14	73.3906	1.00616e-13	Up regulated
KYAT3	0.228145	4.36776e-05	18.0946	7.12062e-05	Up regulated
PIGQ	0.405838	1.69829e-12	60.9364	5.15491e-12	Up regulated
UBE2B	0.150037	0.00280567	9.48841	0.00387296	Up regulated
PHLPP1	-0.380175	8.14491e-07	29.2356	1.54945e-06	Down regulated
IDH3B	0.0700058	0.149883	2.08979	0.173286	No change
SLC35B4	0.576336	4.49735e-10	51.2226	1.11199e-09	Up regulated
NOL9	0.329886	1.72354e-06	26.5624	3.17542e-06	Up regulated
MELK	1.53722	2.45683e-38	311.152	4.29867e-37	Up regulated
GCLM	0.274627	0.00089178	11.9865	0.0012989	Up regulated
INPP5D	1.21616	8.40425e-26	166.491	6.9959e-25	Up regulated
ACP5	-0.405661	0.0025296	9.85663	0.0035042	Down regulated
MVD	0.438997	1.57942e-05	21.3157	2.68482e-05	Up regulated
MAPKAPK3	0.548964	1.46217e-20	118.47	8.88625e-20	Up regulated
GMPPB	-0.508112	7.70836e-06	25.1062	1.34615e-05	Down regulated
RIPK4	0.228486	0.0482532	4.07832	0.0585733	No change
HACD2	-0.270766	4.11373e-06	25.4632	7.3427e-06	Down regulated
CHPT1	-0.27162	4.89779e-05	18.641	7.93761e-05	Down regulated
AMPD3	0.396132	2.10931e-06	25.0425	3.85002e-06	Up regulated
GSTM1	-1.17471	0.000273225	15.3434	0.000418833	Down regulated
PPM1A	-1.05761	9.05589e-18	186.667	4.44224e-17	Down regulated
ABCC3	-0.513052	1.4609e-05	22.709	2.49416e-05	Down regulated
LATS1	0.228333	0.000163348	15.3975	0.00025685	Up regulated
TAOK3	-0.394942	1.30146e-10	57.0497	3.36956e-10	Down regulated
ATIC	1.25057	1.69721e-68	554.915	9.32446e-66	Up regulated
PCBD1	0.728343	4.22336e-25	190.262	3.33378e-24	Up regulated
SLC29A3	0.615816	1.03426e-15	87.5083	4.28526e-15	Up regulated
NDUFS6	0.0201114	0.671281	0.181266	0.694804	No change
SDS	0.202415	0.224982	1.49678	0.253082	No change
SLC25A14	1.0257	1.4441e-44	290.587	3.88916e-43	Up regulated
IMPDH2	0.906141	1.46302e-38	283.574	2.66153e-37	Up regulated
TST	-1.55743	3.43427e-17	183.555	1.59357e-16	Down regulated
STYXL1	0.374285	1.1163e-08	36.4771	2.46105e-08	Up regulated
TYMS	0.701982	3.22623e-10	46.3935	8.08779e-10	Up regulated
BRSK2	3.18254	1.14443e-24	125.92	8.78823e-24	Up regulated
2019-03-02	-1.01065	2.03737e-07	38.3633	4.07274e-07	Down regulated
COPE	0.0401581	0.412139	0.680598	0.442763	No change
MGAT1	-0.381512	6.77759e-11	56.0643	1.79192e-10	Down regulated
ACADS	-2.27629	1.09761e-18	234.59	5.82072e-18	Down regulated
CDK11B	0.0596591	0.274113	1.21291	0.305596	No change
PIK3CD	-0.763547	1.09845e-05	22.9593	1.90135e-05	Down regulated
TXN2	-0.300035	2.99687e-08	38.7163	6.44668e-08	Down regulated
MAP2K3	0.232255	0.00343	8.99462	0.00468534	Up regulated
CHST1	1.03048	5.92312e-10	40.751	1.45275e-09	Up regulated
UCP2	-0.0425385	0.676977	0.174678	0.699908	No change
MAPKAPK2	0.251301	7.74998e-07	27.0819	1.47636e-06	Up regulated
PAH	5.88536	3.69843e-13	58.0672	1.18965e-12	Up regulated
CMPK2	-0.481394	0.00782019	7.60365	0.0102687	Down regulated
LPIN1	0.904649	1.52312e-15	80.3401	6.14393e-15	Up regulated
CBLC	-0.179757	0.018704	5.83196	0.0238091	No change
MERTK	-0.233507	0.0226501	5.36156	0.0286463	No change
TBCB	0.329621	1.59206e-09	44.0858	3.77668e-09	Up regulated
IMPA2	-0.916663	3.67458e-17	130.851	1.70221e-16	Down regulated
USP43	-0.163597	0.0395716	4.43409	0.0485932	No change
AS3MT	-0.365915	0.0589844	3.704	0.0708483	No change
NDUFA10	-0.322142	2.66357e-07	34.0678	5.26769e-07	Down regulated
CPS1	0.56436	0.658149	0.197081	0.683271	No change
STARD3	0.313407	0.000176824	14.3946	0.000277246	Up regulated
USP20	0.259697	2.05318e-05	20.094	3.44749e-05	Up regulated
GALE	0.153964	0.0502752	3.9564	0.0608933	No change
NDUFC2	-0.0179885	0.734243	0.115892	0.755418	No change
MST1R	0.742058	4.0615e-14	71.9898	1.4249e-13	Up regulated
SMURF2	0.52041	2.43424e-10	49.4593	6.146e-10	Up regulated
RPS6KB2	0.242321	1.04657e-06	27.185	1.9759e-06	Up regulated
UST	-1.00782	7.06168e-06	24.2691	1.23636e-05	Down regulated
HSD17B6	-1.07354	0.00209463	10.7028	0.00292821	Down regulated
PFKFB2	-0.511783	3.87412e-07	31.2666	7.55302e-07	Down regulated
PTPRD	0.31917	0.0246423	5.11194	0.0309947	No change
CMTR1	0.471162	6.65241e-14	74.5712	2.28427e-13	Up regulated
AGPAT3	-0.316266	5.53322e-05	19.0438	8.9463e-05	Down regulated
MGMT	0.147852	0.0559948	3.70654	0.067464	No change
MYLK	-2.93111	0.00555382	8.58919	0.0074204	Down regulated
PNPLA4	0.138464	0.152614	2.08213	0.176222	No change
MAP3K14	-0.251196	0.00109826	11.7178	0.00158535	Down regulated
ITCH	0.167495	0.0039914	8.5087	0.00541183	Up regulated
PPIL3	0.555064	4.42673e-10	48.9198	1.09749e-09	Up regulated
SC5D	0.34353	0.000165033	16.0759	0.000259351	Up regulated
ATR	1.19211	4.07233e-49	414.001	1.69495e-47	Up regulated
AHCY	1.50422	2.08413e-59	412.64	2.86256e-57	Up regulated
UBE2G2	0.203234	0.00431537	8.74619	0.00583382	Up regulated
PGAM1	0.0671091	0.174943	1.85688	0.200153	No change
STK36	1.23293	1.83808e-32	205.566	2.30557e-31	Up regulated
MTMR8	-0.112627	0.219841	1.52808	0.247908	No change
DUOX2	0.698571	0.0964592	2.83925	0.114016	No change
PRKCE	-0.52641	3.06315e-09	48.8563	7.11282e-09	Down regulated
GTF2F1	0.0962069	0.0257843	5.13306	0.0323718	No change
UGT2A3	-3.03342	2.52109e-16	150.163	1.10102e-15	Down regulated
TARS2	0.76383	5.36448e-32	214.553	6.63794e-31	Up regulated
POLR3A	0.713896	1.03028e-23	170.041	7.54716e-23	Up regulated
DYRK1A	-0.10964	0.0457501	4.12917	0.0556826	No change
PNPLA8	0.119463	0.0542301	3.83011	0.0654526	No change
HCK	-0.846644	5.32005e-09	44.4596	1.2138e-08	Down regulated
CTSL	-0.24066	0.0644748	3.52114	0.0772404	No change
ILKAP	0.526315	1.08762e-22	158.006	7.52564e-22	Up regulated
RNF19A	-0.191543	0.00153707	10.5808	0.00218547	Down regulated
FUT3	-0.557257	2.9862e-07	32.9004	5.89303e-07	Down regulated
PRDX2	0.350492	2.63551e-11	52.7942	7.25424e-11	Up regulated
SHMT1	-0.119958	0.118273	2.50401	0.138548	No change
2019-03-03	-0.725102	7.83534e-12	66.8002	2.26136e-11	Down regulated
RIPK1	-0.563607	2.45144e-14	100.237	8.79127e-14	Down regulated
PIGV	-0.250287	1.19499e-05	21.8507	2.05809e-05	Down regulated
MAPK1	-0.316807	2.90784e-06	25.0659	5.25862e-06	Down regulated
MAP2K5	-0.191622	0.00165915	10.8274	0.00234811	Down regulated
PFKP	0.250217	0.000368225	13.3008	0.000559775	Up regulated
CPT1B	0.840713	5.96149e-10	45.035	1.46004e-09	Up regulated
ALG14	-0.309572	0.000872436	12.4897	0.00127275	Down regulated
HIGD2A	-0.33077	3.67285e-09	45.6985	8.47843e-09	Down regulated
MLYCD	-0.264537	3.59795e-08	36.4519	7.68551e-08	Down regulated
EPHA10	-1.18186	1.27322e-11	78.9226	3.59458e-11	Down regulated
NHLRC1	0.132741	0.193582	1.709	0.220195	No change
ASL	-0.394148	3.27267e-06	26.3268	5.88737e-06	Down regulated
RPS6KC1	0.103726	0.271341	1.22995	0.302874	No change
CDA	-1.02209	2.91593e-06	27.272	5.26977e-06	Down regulated
HMGCS1	0.367073	0.00901163	7.31402	0.0117433	Up regulated
ACER3	-0.668457	4.05917e-11	69.059	1.09534e-10	Down regulated
ALG2	0.235891	6.4036e-08	33.4888	1.34075e-07	Up regulated
TPI1	0.273619	1.09337e-08	35.6995	2.41244e-08	Up regulated
MTMR1	0.590811	5.89709e-23	124.942	4.15367e-22	Up regulated
TRMT1L	0.0426897	0.452163	0.570697	0.482928	No change
SRMS	2.14804	1.13821e-28	150.183	1.10875e-27	Up regulated
DUT	0.317635	1.73002e-06	25.4799	3.18524e-06	Up regulated
ARSB	0.0957845	0.255762	1.30307	0.286416	No change
DHRS3	-0.303864	0.000197081	15.5506	0.000307651	Down regulated
CERS5	0.58316	1.08722e-22	151.53	7.52564e-22	Up regulated
UBE2E2	-0.325557	0.0727923	3.34185	0.087015	No change
CH25H	0.209568	0.208925	1.60728	0.236471	No change
ADH6	-1.21325	1.30503e-13	84.4615	4.3559e-13	Down regulated
GALNT5	0.289197	0.0376832	4.47624	0.0464405	No change
PPM1G	0.792587	2.80867e-37	300.127	4.56533e-36	Up regulated
NSF	-0.198359	0.000271658	14.5679	0.000416664	Down regulated
USP32	0.205575	0.000390965	13.4547	0.000592051	Up regulated
B4GALT7	0.517898	1.37658e-22	139.257	9.47737e-22	Up regulated
SLC35B2	0.763308	5.0908e-35	262.759	7.1715e-34	Up regulated
PNCK	-3.07458	0.00769924	7.87408	0.0101147	Down regulated
SOAT1	-0.398115	2.40239e-05	19.7043	4.0069e-05	Down regulated
NDUFB7	-0.342975	3.13932e-06	26.7864	5.66231e-06	Down regulated
PAICS	1.43493	3.58166e-54	457.208	2.34258e-52	Up regulated
NPR1	-1.51258	1.33769e-07	38.8435	2.72397e-07	Down regulated
ADO	0.595664	5.08743e-26	167.86	4.26072e-25	Up regulated
ATP6V1F	0.99029	4.25481e-44	360.548	1.11314e-42	Up regulated
AMFR	-0.158684	0.00181073	10.4045	0.00255081	Down regulated
PTK2B	-1.05173	8.37395e-15	118.637	3.12544e-14	Down regulated
MAP4K4	1.00481	1.80223e-24	141.346	1.37139e-23	Up regulated
MTHFD1L	2.40488	3.60616e-87	876.548	9.90613e-84	Up regulated
SLC25A12	-0.408233	0.00149303	11.4736	0.00212837	Down regulated
VRK1	0.994928	8.54585e-26	184.427	7.09228e-25	Up regulated
PCMT1	0.186671	1.97412e-06	25.1294	3.61769e-06	Up regulated
MATK	-0.980495	1.69407e-08	37.948	3.71101e-08	Down regulated
SCD5	0.0247879	0.908855	0.0132339	0.916529	No change
UBE2R2	0.363027	3.86711e-15	82.2037	1.48989e-14	Up regulated
PHLPP2	-2.42709	2.87174e-12	96.4048	8.55605e-12	Down regulated
PLA2G4B	1.34708	5.49806e-17	86.5933	2.51301e-16	Up regulated
BMP1	0.0878875	0.279028	1.17993	0.310446	No change
GGPS1	0.35522	1.42547e-12	66.1422	4.35085e-12	Up regulated
FITM2	0.853145	2.01598e-18	86.8543	1.04489e-17	Up regulated
SLC3A1	-1.7547	0.000839566	12.9976	0.00122871	Down regulated
ENTPD2	0.798931	1.59888e-10	45.4969	4.12018e-10	Up regulated
SGPP1	-0.741185	2.32811e-12	79.387	6.99707e-12	Down regulated
UGP2	-1.93922	2.8052e-17	198.073	1.31052e-16	Down regulated
CDC42BPB	-0.0460085	0.4547	0.564065	0.484883	No change
TRIB3	3.75477	1.13607e-65	500.597	3.46755e-63	Up regulated
LRSAM1	0.583684	5.32321e-13	76.6865	1.6866e-12	Up regulated
CD38	-0.962898	9.27332e-06	23.9182	1.61125e-05	Down regulated
DUSP3	-0.278559	0.0118019	6.8821	0.0152492	No change
SLC12A4	0.331576	0.0121103	6.72973	0.015633	No change
CBR3	0.525241	0.000637533	12.579	0.000945628	Up regulated
UMPS	0.794234	1.63735e-38	311.601	2.93974e-37	Up regulated
CDKN3	1.37659	1.05201e-31	232.469	1.26749e-30	Up regulated
KAT7	0.12951	0.024269	5.2889	0.0305531	No change
USP28	0.257423	3.3133e-05	19.0693	5.46317e-05	Up regulated
PARP3	-0.116135	0.163931	1.97988	0.188654	No change
SLC27A5	1.74127	4.82164e-39	225.38	9.13452e-38	Up regulated
VNN1	2.0393	0.000246675	13.7723	0.000380469	Up regulated
HARS2	0.102154	0.0165852	5.94857	0.0211905	No change
ALG13	0.0631469	0.269419	1.23684	0.300851	No change
SLC25A17	0.607284	5.0469e-23	159.472	3.57315e-22	Up regulated
AOX1	-1.49788	7.17501e-07	32.9995	1.36968e-06	Down regulated
ACPP	0.418104	0.0108076	6.81037	0.0140238	No change
PTPN7	0.291691	0.0931701	2.84727	0.110366	No change
APOA2	2.64087	0.0324432	4.61438	0.0402173	No change
CA8	0.981634	0.000145189	14.7803	0.00022882	Up regulated
B3GALT5	-2.28961	4.46421e-10	63.5091	1.10479e-09	Down regulated
BCO1	-0.312231	0.0201878	5.64719	0.0256384	No change
CYP27B1	1.84158	7.98686e-52	339.416	4.47753e-50	Up regulated
HACE1	0.150977	0.0558496	3.78715	0.067348	No change
ZC3HAV1	0.00832748	0.878182	0.0236589	0.887225	No change
BRAF	0.365256	3.96641e-09	40.4299	9.14071e-09	Up regulated
GAK	-0.28469	0.000514799	13.5249	0.000770656	Down regulated
RPE	0.563041	4.17095e-19	118.697	2.29152e-18	Up regulated
FRK	-0.387043	0.000746544	12.8367	0.00109842	Down regulated
ADCY7	0.0209216	0.854294	0.0339199	0.865639	No change
SQLE	1.9335	1.49303e-32	212.617	1.88136e-31	Up regulated
SLC9A8	0.220203	0.00108878	11.1516	0.00157332	Up regulated
SLC19A1	0.771154	2.20376e-16	98.8398	9.67048e-16	Up regulated
USP3	0.117919	0.00571703	7.96926	0.00762734	Up regulated
UBLCP1	0.436724	6.36756e-15	82.1945	2.39941e-14	Up regulated
B4GALT4	-0.325777	1.95526e-06	27.0845	3.58551e-06	Down regulated
CSNK1D	0.0364542	0.390088	0.745819	0.421215	No change
USP46	0.264886	4.38929e-05	18.4418	7.15147e-05	Up regulated
RNF146	-0.222281	9.60654e-05	17.0888	0.000153069	Down regulated
SHPRH	0.408818	2.91689e-08	34.2002	6.28447e-08	Up regulated
ENPP3	-0.508511	0.0322535	4.79694	0.0400001	No change
EYA3	0.485685	1.22292e-12	66.391	3.76611e-12	Up regulated
GLB1L	0.402018	6.03854e-06	22.755	1.06469e-05	Up regulated
LPIN3	0.710727	6.95021e-10	46.0907	1.69107e-09	Up regulated
SLC11A2	1.18496	8.8689e-43	264.564	2.17526e-41	Up regulated
FECH	-0.770262	4.4053e-16	110.505	1.87909e-15	Down regulated
PPP2R3A	-1.91114	2.38571e-21	290.803	1.52408e-20	Down regulated
PAFAH1B2	0.357852	2.02629e-18	100.997	1.04825e-17	Up regulated
AGPAT4	0.170407	0.242332	1.38583	0.272042	No change
NDUFS2	-0.416776	1.28902e-12	74.218	3.95789e-12	Down regulated
TGDS	1.317	4.49851e-50	363.323	1.99313e-48	Up regulated
PDE4D	-0.993084	2.47719e-07	36.3573	4.90615e-07	Down regulated
RNF41	0.171176	0.00479964	8.47048	0.00645355	Up regulated
PLK4	1.12768	2.52689e-30	217.543	2.74363e-29	Up regulated
PDE9A	-2.3991	1.64606e-11	84.3146	4.6093e-11	Down regulated
SDR16C5	1.19469	1.64337e-08	33.737	3.6057e-08	Up regulated
RDH14	0.0415872	0.289572	1.13416	0.320877	No change
MAPK11	0.479881	0.000146167	15.1806	0.000230229	Up regulated
GALNT8	-0.0711109	0.776447	0.0808517	0.795264	No change
PTDSS2	0.489233	5.1476e-22	117.358	3.42384e-21	Up regulated
TCIRG1	0.353144	1.49925e-05	20.8551	2.55486e-05	Up regulated
PTK6	-0.637813	3.20151e-07	34.1524	6.2953e-07	Down regulated
NLK	0.0707156	0.170858	1.90616	0.195643	No change
MAN2C1	0.589711	3.37444e-10	46.9292	8.44994e-10	Up regulated
SLC25A29	1.24607	3.33745e-30	199.478	3.55348e-29	Up regulated
ATP6V1H	0.498355	5.41946e-21	106.124	3.39118e-20	Up regulated
AGMAT	0.602274	1.66169e-10	49.6933	4.27402e-10	Up regulated
MTHFS	0.250845	0.00105054	11.6583	0.00152127	Up regulated
STK17A	-0.465523	1.38184e-07	35.221	2.80763e-07	Down regulated
HSD17B1	0.333132	0.0901861	2.89211	0.106877	No change
GMPS	1.15501	4.55524e-62	558.471	8.93804e-60	Up regulated
NT5M	-0.108885	0.557277	0.348959	0.585631	No change
POLD3	0.146776	0.106184	2.6883	0.125134	No change
RNF128	0.650994	8.04682e-10	45.1162	1.95098e-09	Up regulated
ICMT	0.112014	0.0368024	4.47978	0.0453957	No change
ECI2	-1.19657	4.96358e-24	248.294	3.69511e-23	Down regulated
UGDH	-1.69341	6.3107e-16	155.853	2.65475e-15	Down regulated
CLK2	0.707512	1.699e-18	112.879	8.85606e-18	Up regulated
STT3B	0.776618	8.82625e-31	185.529	9.93677e-30	Up regulated
AFMID	1.15633	5.03437e-42	327.663	1.14293e-40	Up regulated
EPHB4	1.30607	3.32058e-46	363	1.06062e-44	Up regulated
PRKCI	0.324274	3.64301e-10	46.1652	9.09758e-10	Up regulated
RIOK2	0.531849	1.93326e-20	124.749	1.15954e-19	Up regulated
PAK1	-0.105735	0.0409869	4.32161	0.0501296	No change
DPEP2	-1.34602	6.8985e-12	76.0099	2.00319e-11	Down regulated
DLD	-0.272418	3.12798e-07	31.1773	6.15953e-07	Down regulated
NAGLU	0.144933	0.00683517	7.63451	0.00904878	Up regulated
ATP6V1E1	-0.201506	7.08224e-06	23.209	1.23917e-05	Down regulated
SMS	0.925796	2.28452e-49	324.287	9.65474e-48	Up regulated
METTL3	0.731071	7.40468e-22	161.424	4.88958e-21	Up regulated
GNS	0.166588	0.0151032	6.11564	0.0193781	No change
SCARB1	0.855757	3.7729e-18	107.989	1.90168e-17	Up regulated
UBE2G1	-0.416484	3.70252e-11	62.6088	1.00403e-10	Down regulated
ATP1B3	-0.706204	1.20247e-08	48.3594	2.64679e-08	Down regulated
LTC4S	-1.68553	3.22663e-13	104.562	1.04523e-12	Down regulated
RNF20	0.128124	0.0119124	6.61341	0.0153848	No change
ADCY3	1.26606	8.86305e-41	269.273	1.84445e-39	Up regulated
CYP1B1	0.0644888	0.833516	0.0443986	0.846458	No change
COX6A1	-0.368965	1.78191e-07	35.4163	3.59656e-07	Down regulated
MBOAT2	0.186104	0.0424643	4.18812	0.0518442	No change
ABL2	0.728262	3.4204e-13	67.3907	1.10539e-12	Up regulated
SLC8A1	-1.56768	0.00474824	8.92318	0.00638757	Down regulated
SIRT5	0.262397	5.35496e-07	28.3423	1.03156e-06	Up regulated
PPIL4	0.35522	2.71577e-11	57.5479	7.46021e-11	Up regulated
PLIN3	-0.530142	4.27635e-06	26.6693	7.61812e-06	Down regulated
GPD1	-0.0394507	0.956374	0.00302809	0.960219	No change
CHST4	5.2721	2.1176e-10	43.404	5.38616e-10	Up regulated
SDHD	-0.894206	3.77543e-20	223.91	2.23515e-19	Down regulated
MET	2.05482	1.75333e-65	473.336	4.8164e-63	Up regulated
MANSC1	0.160857	0.00404239	8.54109	0.00547557	Up regulated
BTK	-1.22323	6.37642e-09	48.3909	1.4381e-08	Down regulated
CHFR	-0.631471	8.47765e-17	96.7212	3.79904e-16	Down regulated
PRKAR1A	0.25969	0.000820077	12.1187	0.00120339	Up regulated
XPO6	0.484405	8.76367e-17	97.2953	3.92081e-16	Up regulated
GALNT10	0.11822	0.0963469	2.81989	0.113932	No change
ATP11A	2.18351	4.98559e-57	383.374	4.89122e-55	Up regulated
PIP5K1C	-0.445717	0.00326986	9.68093	0.00447995	Down regulated
DCXR	0.206101	0.000649433	12.3289	0.000961203	Up regulated
SIAH2	0.14966	0.00277574	9.53209	0.00383742	Up regulated
POLR3D	0.727906	5.5901e-21	120.45	3.49e-20	Up regulated
SRD5A1	0.80819	4.59996e-22	122.229	3.06701e-21	Up regulated
SPTLC1	0.0299391	0.469235	0.527491	0.499368	No change
MAOB	-1.99208	0.00682378	8.12481	0.00903805	Down regulated
HEXDC	0.434207	3.29125e-08	35.8037	7.05278e-08	Up regulated
MLKL	0.723566	1.94261e-14	91.3174	7.03078e-14	Up regulated
PISD	0.480732	7.96479e-20	111.776	4.60616e-19	Up regulated
RPS6KA3	0.127249	0.0283825	4.93108	0.03535	No change
CTSZ	-0.472283	5.47939e-09	44.7417	1.24808e-08	Down regulated
SLC25A37	0.328262	8.88466e-05	16.0938	0.000141979	Up regulated
UBE2W	0.55204	5.16833e-15	80.1443	1.96913e-14	Up regulated
NT5C2	-0.125428	0.0577974	3.7466	0.0694833	No change
ALDH1A3	0.806522	5.29658e-07	26.9891	1.02175e-06	Up regulated
SLC25A26	0.41212	1.08722e-13	71.3459	3.6511e-13	Up regulated
FUT6	-0.389502	1.12483e-05	22.0391	1.94333e-05	Down regulated
USP13	0.712614	4.66211e-08	35.6622	9.88943e-08	Up regulated
ITPK1	-0.342287	2.19179e-07	32.5968	4.35978e-07	Down regulated
ALPPL2	1.1394	0.102169	2.6874	0.120503	No change
CYLD	-0.383822	2.97002e-08	36.1066	6.39392e-08	Down regulated
MINK1	-0.349788	2.09276e-06	27.2318	3.82489e-06	Down regulated
USP31	1.20033	5.98503e-41	308.33	1.27449e-39	Up regulated
PIM3	0.455361	0.000167123	16.2895	0.000262486	Up regulated
SLC4A7	0.564613	5.03375e-06	23.7903	8.91535e-06	Up regulated
MYCBP2	0.553083	6.53663e-11	55.3567	1.73008e-10	Up regulated
ROCK1	-0.114237	0.147888	2.14006	0.171123	No change
ETNK2	0.322343	0.0503264	3.93367	0.0609285	No change
FIG4	-0.199797	1.13279e-05	21.8214	1.95587e-05	Down regulated
PDE4C	-0.851669	1.59324e-06	28.1036	2.94524e-06	Down regulated
SLC26A1	0.544705	6.92672e-06	23.2051	1.21505e-05	Up regulated
SNRK	-0.591239	2.47846e-11	67.2025	6.84255e-11	Down regulated
FKBP2	-0.141392	0.000937516	11.3824	0.00136118	Down regulated
PLCL2	-2.25805	1.14866e-18	217.155	6.07973e-18	Down regulated
INPP5A	-0.74181	3.83879e-07	35.9616	7.48945e-07	Down regulated
PRKCZ	-0.150751	0.0305582	4.88628	0.0379663	No change
GOT1	-0.650841	9.91381e-16	113.356	4.11378e-15	Down regulated
MAN2B1	-0.200011	0.00157754	10.6729	0.00223954	Down regulated
CDK1	1.6849	3.98104e-51	432.768	2.02517e-49	Up regulated
MAP3K9	0.366995	4.6291e-05	18.2386	7.51989e-05	Up regulated
ACYP2	0.0145654	0.825632	0.0488598	0.839693	No change
FUCA2	0.303946	5.1084e-12	57.7798	1.49763e-11	Up regulated
ASPG	-3.41169	1.62794e-06	31.3802	3.00534e-06	Down regulated
RNF25	0.351737	1.35455e-09	46.5458	3.22161e-09	Up regulated
PTP4A3	2.12258	3.59781e-25	127.607	2.85641e-24	Up regulated
GRK2	0.488968	2.22228e-15	82.3224	8.83445e-15	Up regulated
DCK	0.253347	0.000679661	12.6323	0.00100378	Up regulated
HSD17B4	0.0995945	0.0523371	3.84759	0.0633069	No change
DUSP4	3.65689	3.50384e-21	104.676	2.22287e-20	Up regulated
FAXDC2	-1.43426	0.000203376	16.5669	0.000317068	Down regulated
PIGC	0.375295	2.39406e-12	60.1335	7.18742e-12	Up regulated
DDOST	0.361923	5.03708e-11	54.9457	1.34469e-10	Up regulated
SLC5A3	0.209454	0.0225881	5.34082	0.0285811	No change
PTPMT1	0.677306	1.1113e-25	178.511	9.13991e-25	Up regulated
SLC2A6	0.153923	0.162931	1.97402	0.187739	No change
ENO2	0.524228	0.00295643	9.47259	0.00407287	Up regulated
SLC2A10	-0.285956	0.0393958	4.40623	0.0483991	No change
ALG11	0.467972	5.57364e-12	56.2841	1.63054e-11	Up regulated
PTPRO	1.62509	1.81064e-13	59.2506	5.97815e-13	Up regulated
HMGCL	-0.846397	3.08727e-18	171.255	1.57531e-17	Down regulated
TIAM2	0.159158	0.169505	1.94187	0.194418	No change
HK1	-0.159706	0.0715504	3.37578	0.0855677	No change
VARS2	0.504355	2.34676e-11	58.6454	6.49199e-11	Up regulated
ATP1A1	-0.388932	0.000781993	12.8316	0.00114935	Down regulated
ACADSB	-0.492177	9.01691e-09	43.0504	1.99996e-08	Down regulated
FASTK	0.204831	3.77069e-05	18.3367	6.1692e-05	Up regulated
DARS2	0.46002	1.67509e-10	50.1807	4.30447e-10	Up regulated
SLC27A4	-0.681214	7.875e-09	49.5207	1.75447e-08	Down regulated
RTCA	0.174082	0.000268803	14.4988	0.000413207	Up regulated
GSTM3	0.0485791	0.782357	0.0768271	0.800423	No change
NTRK2	-0.531069	0.0625946	3.55643	0.0750534	No change
SLK	0.026707	0.693386	0.156687	0.715796	No change
BRAP	0.239292	2.57514e-09	41.2704	6.03577e-09	Up regulated
ALDH5A1	0.346928	5.31987e-05	18.1304	8.61148e-05	Up regulated
NDUFA5	-0.242247	0.00023035	15.5069	0.000356893	Down regulated
NDUFB2	-0.167129	7.94175e-05	16.742	0.000127504	Down regulated
NT5C3A	-0.350633	0.000192246	16.332	0.000300911	Down regulated
INPP4B	0.327688	0.000456966	12.6723	0.000687828	Up regulated
EZH1	0.0466698	0.618352	0.250978	0.645125	No change
GPHN	0.549024	4.8799e-13	58.7982	1.55692e-12	Up regulated
NPAS2	0.79858	3.4359e-18	100.117	1.7382e-17	Up regulated
USP4	0.0457895	0.256051	1.30023	0.286613	No change
LPCAT1	1.26947	2.08335e-25	135.393	1.67829e-24	Up regulated
NARS2	0.896563	2.32127e-33	220.789	2.99367e-32	Up regulated
PPIC	-0.404871	2.9079e-14	69.6131	1.03338e-13	Down regulated
CP	-1.82174	5.66276e-08	33.7816	1.192e-07	Down regulated
AK7	-0.252907	0.0182359	5.78981	0.0232347	No change
FOLR1	4.27634	1.06871e-08	34.708	2.35993e-08	Up regulated
SLC41A1	0.966006	1.10355e-14	83.6216	4.08552e-14	Up regulated
HADHB	-0.883247	4.07376e-16	151.481	1.74038e-15	Down regulated
SCD	2.45673	5.14089e-30	186.539	5.34925e-29	Up regulated
NEK4	0.51396	2.82943e-15	83.0612	1.10719e-14	Up regulated
PPIP5K1	-0.0672899	0.36881	0.817195	0.399969	No change
POLR2G	0.580354	6.31253e-21	131.42	3.9232e-20	Up regulated
USP25	0.0226659	0.659712	0.195087	0.684635	No change
PTPN21	-1.27168	3.01418e-18	192.519	1.54477e-17	Down regulated
LIPA	-0.437578	0.0194326	5.87689	0.0247136	No change
FUT2	-0.471598	0.000131625	17.0489	0.000207921	Down regulated
CHIT1	0.740872	0.216204	1.5626	0.244208	No change
ALG1L	1.50178	3.95139e-22	125.791	2.6539e-21	Up regulated
TRMT11	1.08234	3.53115e-52	431.246	2.15557e-50	Up regulated
SSH1	0.094646	0.28418	1.16259	0.315666	No change
FGFR1	-0.82837	0.0022416	10.5132	0.00312255	Down regulated
C1GALT1	0.837409	5.24718e-24	143.216	3.89567e-23	Up regulated
MAPK13	-0.185993	0.00756679	7.59185	0.00995496	Down regulated
CFTR	0.208563	0.025908	5.08249	0.0325123	No change
LDLR	0.687624	1.83322e-05	21.8978	3.10089e-05	Up regulated
SERPINA3	0.74968	0.187034	1.74834	0.213011	No change
DDAH2	-0.176915	0.0460287	4.11981	0.0559969	No change
CSNK1G3	-0.368325	1.34484e-07	36.2767	2.7365e-07	Down regulated
PDK4	-3.00627	6.5321e-06	26.8462	1.14803e-05	Down regulated
ENGASE	1.54118	8.64217e-32	172.307	1.05906e-30	Up regulated
EIF2AK4	0.490273	8.66295e-16	87.5235	3.6111e-15	Up regulated
PIGL	0.606197	1.7372e-22	126	1.19005e-21	Up regulated
PFKL	-0.299874	4.79586e-05	19.2944	7.77699e-05	Down regulated
ACAD10	-0.191254	0.00845924	7.4387	0.0110655	Down regulated
DPYSL2	0.434587	0.000233605	14.1138	0.000361122	Up regulated
TPST2	0.391731	8.15761e-07	26.4024	1.55079e-06	Up regulated
PRKCSH	0.239045	2.14249e-05	20.5037	3.58649e-05	Up regulated
LIPC	-0.454187	0.525963	0.403087	0.553571	No change
NDUFA7	0.328939	5.59735e-08	35.1364	1.17913e-07	Up regulated
SUCLA2	0.0872186	0.136271	2.24308	0.158215	No change
CYP2S1	1.32405	7.55353e-19	127.626	4.06058e-18	Up regulated
MAP4K2	0.376586	9.35638e-07	26.3739	1.77487e-06	Up regulated
AGPS	0.0353232	0.476752	0.511082	0.506629	No change
PTPN9	-0.420879	4.47315e-14	84.7885	1.55936e-13	Down regulated
PGLS	0.17145	0.000951956	11.6565	0.00138069	Up regulated
LYPLA2	0.0515875	0.292949	1.11782	0.324227	No change
USP33	-0.0413845	0.276036	1.19626	0.307241	No change
SLC25A3	-0.158987	4.56431e-05	18.2004	7.42343e-05	Down regulated
COLGALT1	0.885194	1.28568e-35	261.981	1.88865e-34	Up regulated
ATP6V1C2	3.07838	1.63263e-29	159.04	1.66722e-28	Up regulated
MAN2A1	-0.37342	5.05357e-06	25.2664	8.94469e-06	Down regulated
PAPOLA	0.371014	6.3319e-19	97.9993	3.4443e-18	Up regulated
DDC	-0.156896	0.304828	1.07313	0.33616	No change
B4GALT1	-0.464984	7.66179e-05	18.7783	0.000123154	Down regulated
PANK1	-0.218665	0.0848062	3.0815	0.100719	No change
SETMAR	0.163839	0.00786795	7.43856	0.0103264	Up regulated
MARK3	0.195979	4.01965e-07	28.5354	7.83118e-07	Up regulated
IMPDH1	1.63309	6.03009e-62	474.084	1.10431e-59	Up regulated
MTTP	-1.48386	0.4925	0.479727	0.52175	No change
EHHADH	-1.03011	7.5081e-11	71.4947	1.98315e-10	Down regulated
SLC1A3	0.908371	0.000108672	15.6755	0.00017242	Up regulated
CARM1	0.440133	1.83836e-18	100.759	9.54627e-18	Up regulated
HAAO	-0.24939	0.181002	1.83389	0.206742	No change
AUH	-0.635271	1.1383e-10	67.7366	2.95549e-10	Down regulated
ELP3	0.207519	0.000896523	11.6812	0.00130511	Up regulated
USP19	-0.240818	3.14718e-05	19.9552	5.19549e-05	Down regulated
HAGHL	3.00032	6.91813e-40	236.417	1.35743e-38	Up regulated
HERC4	0.129928	0.0098347	6.87212	0.0127856	Up regulated
GNPDA2	0.0679521	0.490052	0.48346	0.519558	No change
NADK	-0.245475	1.4486e-05	21.6212	2.4747e-05	Down regulated
GAL3ST1	-0.878731	0.00494327	8.80181	0.00663045	Down regulated
XPO7	0.310693	3.33475e-07	29.0092	6.54794e-07	Up regulated
CBR1	-0.691995	0.0192226	5.94081	0.0244578	No change
PDHX	0.0616975	0.242741	1.38762	0.27239	No change
PTK2	0.677386	3.5254e-34	202.985	4.72403e-33	Up regulated
ARCN1	0.191645	1.4233e-05	21.1667	2.43449e-05	Up regulated
PDIA2	1.72475	0.00396625	8.42934	0.00538305	Up regulated
CA13	-0.117233	0.355567	0.868314	0.386369	No change
RNF13	-0.081165	0.165443	1.97009	0.190031	No change
BSG	-0.876471	2.08804e-10	67.6491	5.32082e-10	Down regulated
ALDH1L2	0.421203	0.00728887	7.40823	0.00962622	Up regulated
ACE	-1.40883	0.309022	1.06165	0.340098	No change
NEU1	0.573509	8.18797e-12	54.5462	2.35522e-11	Up regulated
FDXR	0.778955	1.27955e-18	92.9879	6.72071e-18	Up regulated
MDP1	-0.208789	0.00363392	9.1586	0.00495403	Down regulated
ZNRD1	0.856998	2.26732e-36	270.834	3.42216e-35	Up regulated
BCKDK	0.0150241	0.713043	0.135861	0.734809	No change
B3GALNT1	0.527148	0.000528585	12.8051	0.000789573	Up regulated
CDC34	0.613251	5.57245e-35	205.371	7.80996e-34	Up regulated
MAST2	-0.893203	2.22759e-10	65.6265	5.645e-10	Down regulated
MTMR2	0.00253757	0.964701	0.0019721	0.968226	No change
SLC7A7	-0.274358	0.646793	0.213116	0.672498	No change
AGT	2.01249	1.17413e-22	112.602	8.10388e-22	Up regulated
CCNB1IP1	1.22644	5.03559e-49	380.905	2.06459e-47	Up regulated
CYP4V2	-0.760256	1.34884e-09	55.3327	3.21079e-09	Down regulated
PAM	0.269292	0.0226986	5.46136	0.0286944	No change
2019-03-05	0.0530845	0.211777	1.57538	0.239503	No change
PAPOLG	0.295985	7.61181e-09	39.9319	1.69997e-08	Up regulated
ATP6V1C1	0.754938	1.29495e-30	163.922	1.44017e-29	Up regulated
SLC2A8	0.88038	1.01298e-21	110.694	6.65709e-21	Up regulated
PECR	-0.753872	1.63342e-11	72.6232	4.57857e-11	Down regulated
RNF144B	-0.101911	0.405173	0.697565	0.435961	No change
RFWD2	0.257212	6.28985e-09	40.0511	1.42091e-08	Up regulated
OGDH	-0.547806	8.71425e-11	64.9533	2.28635e-10	Down regulated
G6PD	0.648673	8.83437e-23	118.133	6.17507e-22	Up regulated
ERN2	-0.380874	0.00306661	9.43743	0.00421832	Down regulated
TFRC	0.667743	6.00297e-09	40.9924	1.36255e-08	Up regulated
VRK3	-0.357626	6.96326e-09	45.507	1.56403e-08	Down regulated
SLC16A1	-0.63579	2.74723e-05	21.7433	4.55715e-05	Down regulated
ALDH3B1	0.420515	0.000378933	13.4725	0.000574782	Up regulated
UBE2E3	0.0167072	0.662227	0.191489	0.686726	No change
NSDHL	1.04083	2.908e-34	220.58	3.93512e-33	Up regulated
PFAS	0.949538	3.68863e-25	174.416	2.92008e-24	Up regulated
SIN3B	0.413068	2.1747e-07	32.3944	4.32892e-07	Up regulated
CTSO	-0.603581	1.11297e-09	49.3008	2.66782e-09	Down regulated
TGS1	1.1844	5.14334e-58	396.92	6.42216e-56	Up regulated
PPOX	0.704405	3.62836e-21	129.908	2.29657e-20	Up regulated
ART3	0.9869	0.000395312	12.8429	0.000598304	Up regulated
MASTL	1.1253	1.0992e-56	402.269	1.0065e-54	Up regulated
RDH11	0.656659	8.42026e-12	63.6937	2.41897e-11	Up regulated
DOLPP1	-0.863772	8.90479e-15	117.612	3.31456e-14	Down regulated
SLC4A2	1.15755	3.77732e-51	386.09	1.95779e-49	Up regulated
ETFB	-0.299304	1.83121e-08	37.5427	3.99551e-08	Down regulated
PRODH	0.214495	0.78454	0.075632	0.802357	No change
HERC2	0.348011	2.93757e-06	24.7887	5.30539e-06	Up regulated
CTDSP1	-0.389081	2.15354e-14	89.8237	7.77369e-14	Down regulated
PTEN	-0.122416	0.0399638	4.33701	0.049031	No change
ENTPD6	0.586203	5.83706e-17	79.312	2.6547e-16	Up regulated
SDHC	-0.139454	0.00367057	8.95366	0.00499657	Down regulated
PTGR1	-1.01477	0.0206407	5.80427	0.0262015	No change
RDH5	-1.95935	1.52969e-21	293.983	9.93393e-21	Down regulated
ABCB6	1.07773	4.37796e-27	148.727	3.90463e-26	Up regulated
LYPLA1	0.738755	1.47833e-13	69.5907	4.92237e-13	Up regulated
KMT5A	0.436487	4.19106e-11	57.0452	1.12871e-10	Up regulated
AKR1C4	6.1667	7.26547e-06	20.8784	1.27042e-05	Up regulated
NEK7	-0.454177	6.3059e-06	25.2276	1.11112e-05	Down regulated
SLC35A1	-0.543363	2.3104e-07	34.9271	4.58906e-07	Down regulated
ALG12	-0.423346	5.62079e-12	67.6677	1.64259e-11	Down regulated
THNSL1	0.798217	4.87783e-25	159.261	3.8284e-24	Up regulated
GALM	-0.669585	5.32404e-17	118.598	2.43752e-16	Down regulated
GCNT3	-2.01719	9.38041e-14	104.855	3.16172e-13	Down regulated
PPP6C	-0.243311	9.32398e-10	47.8844	2.24872e-09	Down regulated
UBE3B	-0.201639	2.34869e-05	20.2018	3.9221e-05	Down regulated
RNF149	0.595653	1.35018e-29	209.882	1.38394e-28	Up regulated
PRDX3	0.084134	0.243855	1.38333	0.273528	No change
PTPN3	0.207686	0.00851902	7.33719	0.0111384	Up regulated
AQP7	-2.14327	7.18913e-09	50.093	1.61344e-08	Down regulated
BUB1	1.59177	5.61132e-41	343.421	1.20424e-39	Up regulated
CHST10	-0.160019	0.464946	0.541355	0.495233	No change
UBE2D4	0.232904	0.00133489	11.3271	0.00191286	Up regulated
STK4	0.70339	6.00197e-25	131.483	4.68393e-24	Up regulated
PLCH1	0.351737	5.8239e-05	17.7652	9.4052e-05	Up regulated
MDM2	0.765099	3.62075e-23	117.338	2.57674e-22	Up regulated
ST6GALNAC5	0.878861	0.000581719	12.6341	0.000866584	Up regulated
PLA2G12A	0.0543909	0.377347	0.78638	0.40829	No change
SMPD3	-1.24484	3.88655e-11	74.0167	1.05082e-10	Down regulated
TGFBR2	-0.126495	0.217631	1.54962	0.245718	No change
HSD17B12	0.572339	3.59929e-16	88.0973	1.54488e-15	Up regulated
MYO5B	-0.504113	1.16922e-05	23.9371	2.01495e-05	Down regulated
PLD2	0.255763	4.71945e-05	18.0175	7.6576e-05	Up regulated
UBE2T	1.57099	7.3004e-43	366.713	1.80668e-41	Up regulated
RCHY1	-0.392369	1.83279e-07	35.0636	3.68301e-07	Down regulated
ATP5G3	-0.540056	2.71786e-12	78.2544	8.11517e-12	Down regulated
TNS2	-0.815168	8.85557e-05	18.6225	0.000141596	Down regulated
PINK1	-1.31822	1.107e-21	276.941	7.24033e-21	Down regulated
ATP8B1	-1.42416	7.06992e-18	185.822	3.50561e-17	Down regulated
FABP1	-2.50483	3.46918e-15	138.331	1.34223e-14	Down regulated
GMDS	0.450036	3.43465e-07	29.0095	6.72965e-07	Up regulated
SLC6A6	3.06455	2.10587e-50	320.416	9.94366e-49	Up regulated
PTPRK	0.0481358	0.404195	0.702703	0.435079	No change
SLC35A3	-0.893307	2.77254e-16	130.265	1.20318e-15	Down regulated
IDH2	0.430799	1.09628e-06	26.589	2.05843e-06	Up regulated
CLYBL	-0.538959	8.6827e-10	50.4833	2.09775e-09	Down regulated
CDK7	0.882803	6.54884e-49	380.288	2.57416e-47	Up regulated
GPX4	0.377935	3.1529e-05	20.2404	5.20182e-05	Up regulated
COQ3	0.23212	0.000681267	12.3946	0.00100561	Up regulated
CYP27A1	-0.991772	1.23689e-06	30.9498	2.30669e-06	Down regulated
GGCT	1.36806	1.55184e-56	409.958	1.33216e-54	Up regulated
DUOX1	0.891512	7.05407e-07	26.4715	1.34753e-06	Up regulated
LPCAT2	1.04501	2.60142e-26	136.954	2.21242e-25	Up regulated
PFKFB3	0.81364	5.28226e-14	71.1641	1.82981e-13	Up regulated
SLC26A3	-4.65907	2.80395e-12	97.0932	8.36314e-12	Down regulated
GPAT3	-2.35812	6.89412e-19	226.583	3.72066e-18	Down regulated
TNK1	-0.72636	9.45342e-13	88.3387	2.9343e-12	Down regulated
UBE2L3	0.0197242	0.561662	0.33844	0.589788	No change
ALDH18A1	-0.196485	0.050016	4.04379	0.0606061	No change
KDSR	0.0697399	0.202733	1.63654	0.229747	No change
PDGFRA	-0.872296	9.65779e-07	30.2673	1.82713e-06	Down regulated
TRMU	0.902141	7.8155e-35	262.706	1.07885e-33	Up regulated
AKR1A1	0.0378104	0.654011	0.203329	0.679746	No change
CYP4F11	0.0586359	0.824394	0.0498098	0.838744	No change
GFPT1	0.0410215	0.600618	0.276314	0.628054	No change
TMX3	0.29565	9.30583e-05	16.6724	0.00014845	Up regulated
LAP3	0.0167085	0.94291	0.00518744	0.94746	No change
CDK9	0.0182254	0.606061	0.267177	0.632782	No change
PIGS	-0.691601	1.23672e-17	139.703	5.93927e-17	Down regulated
PDE6D	0.148846	0.00091976	11.6495	0.00133681	Up regulated
DUSP15	2.02864	1.69695e-19	93.0738	9.59161e-19	Up regulated
CERS2	0.335126	4.5638e-07	31.1055	8.85365e-07	Up regulated
AOC1	-1.90606	1.41622e-14	130.892	5.20797e-14	Down regulated
ASS1	-0.295591	0.304602	1.07875	0.33616	No change
KMT2D	0.309993	0.000125731	16.4397	0.000198839	Up regulated
ENTPD5	-2.37882	1.08876e-17	203.609	5.25629e-17	Down regulated
DGAT1	-0.35143	0.107497	2.70289	0.126464	No change
MAN1C1	-0.7691	1.57317e-05	22.5496	2.67734e-05	Down regulated
GLRX2	0.335353	1.96899e-08	37.146	4.2893e-08	Up regulated
ACVRL1	-1.69802	3.82176e-18	200.362	1.91926e-17	Down regulated
PTPRE	0.0577198	0.399982	0.71573	0.43139	No change
LCK	0.310887	0.122194	2.40676	0.142715	No change
PDP2	0.255109	0.000296578	14.2633	0.000453619	Up regulated
SCLY	1.19976	5.13198e-47	376.828	1.71921e-45	Up regulated
CNOT4	0.149942	0.00230938	9.95334	0.00321371	Up regulated
PLCD1	-2.13379	1.46584e-14	135.346	5.36173e-14	Down regulated
PRKCB	-2.07239	2.28235e-12	91.8192	6.86705e-12	Down regulated
SETD5	0.658014	3.07878e-18	103.305	1.57494e-17	Up regulated
ARG2	0.683433	0.0732685	3.36244	0.0875462	No change
CDKL5	0.576636	5.3505e-07	26.7368	1.03143e-06	Up regulated
TRIM33	0.447716	5.40406e-10	44.3575	1.329e-09	Up regulated
UBA3	0.280763	3.63405e-08	36.3313	7.75659e-08	Up regulated
ATP5H	-0.163287	0.000367113	13.7443	0.000558394	Down regulated
COL4A3BP	-0.351877	7.27365e-08	37.1472	1.51484e-07	Down regulated
NEURL1B	-1.41721	8.66389e-14	113.564	2.93823e-13	Down regulated
PDE4A	0.279203	0.00654229	7.85507	0.00868197	Up regulated
ATP5B	-0.579625	3.94543e-17	134.085	1.82153e-16	Down regulated
PIK3R1	-0.254616	0.00442407	8.59485	0.00597489	Down regulated
HMGCR	-0.323326	0.00171579	10.9298	0.00242702	Down regulated
CDC42BPA	-0.45296	3.11456e-07	32.5637	6.13751e-07	Down regulated
SPRYD3	0.217393	0.000195924	15.3187	0.000306146	Up regulated
B3GNT2	-0.0719934	0.298051	1.10318	0.329343	No change
DLAT	-0.151247	0.00937405	7.12414	0.0121982	Down regulated
ACSS2	-0.934672	6.15866e-15	120.045	2.32708e-14	Down regulated
UQCRC1	-0.59495	1.85365e-16	125.651	8.1733e-16	Down regulated
NDUFV3	0.0234909	0.600479	0.276544	0.628054	No change
ADK	1.0334	1.44951e-33	224.193	1.89609e-32	Up regulated
HSD11B1L	0.109724	0.254366	1.31961	0.284969	No change
SLC25A11	-0.545287	3.15456e-15	103.382	1.22395e-14	Down regulated
CERS4	-0.446553	0.00546502	8.04746	0.00730886	Down regulated
GGH	1.36901	1.14532e-24	124.492	8.78823e-24	Up regulated
PAFAH1B1	-0.280333	3.34768e-07	29.8722	6.56863e-07	Down regulated
PDE8A	-1.01303	3.19053e-12	90.2464	9.48522e-12	Down regulated
PIGB	0.0452069	0.345596	0.897754	0.376279	No change
POLR3F	0.79632	5.94856e-28	162.275	5.52051e-27	Up regulated
ECI1	-0.523229	2.55172e-11	66.6887	7.03066e-11	Down regulated
PRKG1	-0.861862	0.000897943	12.6616	0.00130649	Down regulated
CYB5D1	0.104715	0.175293	1.86928	0.20047	No change
EXT1	-0.505311	2.12256e-10	56.6223	5.39376e-10	Down regulated
TLK2	-0.0147096	0.750112	0.102139	0.770015	No change
CYP3A5	-0.335852	0.317378	1.02286	0.348317	No change
RNF40	0.381932	1.16107e-12	62.1635	3.57965e-12	Up regulated
HPRT1	0.933617	1.13739e-26	169.607	9.95038e-26	Up regulated
RAD9A	0.507084	8.16307e-14	68.7076	2.78213e-13	Up regulated
PTPRU	1.65484	1.03258e-12	55.1032	3.19425e-12	Up regulated
MIB2	0.431215	7.01814e-07	26.6915	1.3416e-06	Up regulated
NME4	0.464421	0.00344697	9.44963	0.00470618	Up regulated
NDUFB4	-0.131892	0.00841602	7.3891	0.0110195	Down regulated
ACOT4	-0.915521	6.92216e-08	40.9552	1.44273e-07	Down regulated
PLPP2	0.803068	1.58316e-26	170.843	1.36759e-25	Up regulated
AQP8	-6.93928	1.05523e-07	41.7691	2.17132e-07	Down regulated
CARS2	0.902385	1.36183e-37	236.557	2.26724e-36	Up regulated
CA7	-5.74256	3.36657e-14	128.609	1.19021e-13	Down regulated
RRM1	0.613913	1.46066e-14	88.7759	5.34989e-14	Up regulated
HSPG2	0.109047	0.63839	0.223874	0.664265	No change
NDUFV1	-0.339536	1.19025e-09	49.5437	2.84809e-09	Down regulated
AATK	0.0402705	0.867425	0.0281204	0.877325	No change
MMAA	-0.242489	0.00319809	9.49388	0.00438819	Down regulated
TESK2	-1.29935	3.05246e-14	121.691	1.08195e-13	Down regulated
LRRK1	-0.324429	0.000220367	15.7351	0.00034278	Down regulated
ACOT13	-0.162839	0.0265401	5.08715	0.0332296	No change
FTH1	-0.711919	4.22744e-09	50.5777	9.7178e-09	Down regulated
ME1	1.23583	8.37996e-18	97.9977	4.13281e-17	Up regulated
MCCC2	0.560556	9.77336e-19	108.003	5.20299e-18	Up regulated
COPG1	0.0489636	0.430082	0.630539	0.460598	No change
GPX7	0.479961	0.000589276	12.5469	0.000876416	Up regulated
TNKS	0.251462	0.000229269	14.5193	0.000355419	Up regulated
KMT5C	0.973033	1.59209e-23	150.022	1.15395e-22	Up regulated
GBGT1	-0.062437	0.585786	0.299345	0.613947	No change
CTSF	-0.944545	1.20309e-05	24.042	2.07074e-05	Down regulated
ALDH7A1	0.200492	0.00369575	8.84508	0.00502585	Up regulated
NEU3	0.913257	1.50491e-25	167.671	1.22308e-24	Up regulated
UBE2H	0.59982	2.91613e-11	61.3199	7.97868e-11	Up regulated
PIP4K2B	0.349137	0.00010775	17.2118	0.000171093	Up regulated
PDE3B	-0.43579	0.000450786	14.0265	0.000678898	Down regulated
DCLK2	-0.930135	2.48211e-05	21.7626	4.13735e-05	Down regulated
TRIT1	0.960642	4.79984e-40	323.85	9.48572e-39	Up regulated
CSAD	0.648789	2.0927e-07	31.1579	4.17475e-07	Up regulated
DHRS9	-3.02026	4.62722e-14	114.347	1.60898e-13	Down regulated
NGLY1	0.0471008	0.318702	1.00785	0.34949	No change
STK19	0.140401	0.00198785	10.1111	0.0027903	Up regulated
SLC4A4	-4.29166	1.0372e-17	211.699	5.02501e-17	Down regulated
NME3	0.0504008	0.413925	0.672709	0.444508	No change
ACADVL	-0.33955	1.85931e-06	27.0454	3.4164e-06	Down regulated
POMGNT1	0.697039	1.62013e-34	229.283	2.21417e-33	Up regulated
QPCT	1.51031	1.13333e-19	94.0404	6.49947e-19	Up regulated
NUDT9	-0.324979	1.40262e-09	48.4788	3.33015e-09	Down regulated
UCK2	0.335578	1.40284e-06	28.4082	2.60908e-06	Up regulated
DYRK2	-0.873439	4.0149e-12	85.4443	1.18846e-11	Down regulated
GMPR2	-0.135327	0.000687429	12.3277	0.00101416	Down regulated
UBR2	-0.383118	3.43545e-06	27.1965	6.17212e-06	Down regulated
NT5E	0.00988511	0.932563	0.00718248	0.938714	No change
PDIA5	0.431534	9.36864e-09	41.1131	2.07378e-08	Up regulated
UGT1A1	-2.44191	0.00380729	9.41206	0.00517242	Down regulated
SLC9A3	-3.90233	9.43995e-07	33.4363	1.78838e-06	Down regulated
POR	0.330273	2.06185e-05	20.4462	3.45993e-05	Up regulated
RIPK3	-0.79606	2.16363e-09	54.776	5.1017e-09	Down regulated
STK31	3.75508	1.7349e-20	100.378	1.04742e-19	Up regulated
PSPH	1.56287	1.64686e-48	303.202	6.19715e-47	Up regulated
HLCS	0.73221	1.4057e-20	128.798	8.56201e-20	Up regulated
SLCO2B1	-0.512546	1.98134e-05	21.54	3.33093e-05	Down regulated
CHURC1-FNTB	2.03864	1.04826e-14	65.8797	3.89132e-14	Up regulated
KAT2B	-1.36302	1.0183e-17	169.734	4.94216e-17	Down regulated
SLC25A20	-1.53122	2.63404e-20	263.616	1.56617e-19	Down regulated
FUT1	2.74849	4.26382e-56	381.592	3.35696e-54	Up regulated
APOE	0.0281748	0.862352	0.0301432	0.873481	No change
DEGS1	0.367235	0.00137211	11.268	0.00196107	Up regulated
CTDSP2	-0.614286	7.14648e-12	73.9755	2.06864e-11	Down regulated
CDK18	0.398466	1.14207e-05	21.6119	1.97065e-05	Up regulated
PPA2	-0.14831	0.00798429	7.44112	0.0104641	Down regulated
GYG1	-0.281094	0.206211	1.64957	0.233592	No change
WARS	0.422108	0.139718	2.22094	0.162148	No change
FKBP1B	-1.39959	9.23441e-13	88.0405	2.87281e-12	Down regulated
BRPF1	0.395683	1.46132e-11	58.6814	4.11295e-11	Up regulated
PPP1CC	-0.164367	0.000877801	12.2151	0.00127989	Down regulated
AK3	-0.410587	2.71154e-11	62.9048	7.45605e-11	Down regulated
EPRS	0.837907	1.24062e-39	304.281	2.36666e-38	Up regulated
IKBKE	0.222358	0.00212101	10.1374	0.00296058	Up regulated
PIK3R5	-0.699203	6.87076e-07	28.7307	1.31434e-06	Down regulated
CDC25A	1.33576	3.16741e-27	190.246	2.87158e-26	Up regulated
PTPN23	0.193483	0.000416027	13.4655	0.000627926	Up regulated
SAT2	-0.336869	0.0817649	3.17693	0.0972751	No change
ALG6	0.264689	7.71141e-07	28.125	1.47074e-06	Up regulated
SLC25A22	1.08274	2.3119e-28	180.307	2.18993e-27	Up regulated
POLRMT	0.723664	3.57487e-26	160.227	3.01232e-25	Up regulated
FDFT1	0.361178	9.232e-06	21.2778	1.60508e-05	Up regulated
[truncated: 748 more rows]
