# Supplementary material for: Glycerophosphodiester phosphodiesterase 1 (GDE1) acts as a potential tumor suppressor and is a novel therapeutic target for non-mucin-producing colon adenocarcinoma
Source: PeerJ. 2020 Feb 11;8:e8421. doi: 10.7717/peerj.8421 (PMC7020812; doi:10.7717/peerj.8421)
Supplement: Table S2 [file peerj-08-8421-s004.xlsx]

## Sheet: Table 1_revise
Gene_name	log2fc	pvalue	p.adjust	All COAD prognosis HR(p-value)	N-COAD prognosis HR(p-value)	M-COAD prognosis HR(p-value)
GDE1	-0.578716	3.29e-21	2.1e-20	0.41(0.00099)	0.4(0.0017)	0.93(0.92)
DARS	1.13865	4.4e-52	2.63e-50	2.1(0.0043)	2(0.0091)	2.9(0.1)
SLCO4A1	3.49528	5.42e-60	8.27e-58	2(0.0066)	1.7(0.043)	3.1(0.087)
EPHB2	1.10153	2.44e-24	1.84e-23	0.53(0.016)	0.51(0.019)	0.97(0.96)
B3GNT8	-1.68514	3.15e-13	1.02e-12	0.54(0.02)	0.53(0.022)	0.68(0.56)
DGUOK	0.371922	1.92e-14	6.96e-14	1.7(0.029)	1.7(0.052)	2.3(0.2)
MARS2	0.714695	2.81e-15	1.1e-14	0.57(0.03)	0.67(0.15)	1.1(0.92)
MAPKAPK5	0.5022	1.96e-19	1.1e-18	0.57(0.031)	0.58(0.053)	0.35(0.099)
AURKA	1.68499	7.9e-51	3.95e-49	0.59(0.041)	0.7(0.2)	1(0.98)
ALG1	0.519889	9.69e-18	4.74e-17	0.6(0.054)	0.75(0.3)	0.57(0.36)
ALDH4A1	1.84742	8.87e-37	1.4e-35	0.61(0.056)	0.59(0.054)	2.3(0.22)
PLPP6	-0.278645	3.71e-05	6.08e-05	0.63(0.066)	0.61(0.068)	1(0.96)
CHDH	0.467554	1.9e-05	3.21e-05	0.62(0.068)	0.62(0.085)	0.51(0.33)
WWOX	0.645561	2.67e-15	1.05e-14	1.6(0.069)	1.4(0.27)	0.65(0.53)
SUOX	-0.330497	1.21e-06	2.26e-06	0.64(0.078)	0.62(0.077)	1.3(0.72)
PHYH	-0.920711	6.28e-13	1.99e-12	0.64(0.082)	0.6(0.071)	1.2(0.76)
PMM2	0.540684	6.05e-13	1.91e-12	0.65(0.086)	0.55(0.033)	1.7(0.43)
AGMAT	0.602274	1.66e-10	4.27e-10	0.65(0.087)	0.6(0.068)	2(0.32)
TSSK6	0.483957	1.82e-05	3.09e-05	1.5(0.088)	1.2(0.51)	2.8(0.083)
SLC2A8	0.88038	1.01e-21	6.66e-21	0.65(0.093)	0.59(0.055)	1.4(0.63)
USP10	0.467002	6.01e-20	3.53e-19	0.65(0.094)	0.7(0.2)	1(0.97)
POLR3F	0.79632	5.95e-28	5.52e-27	1.5(0.094)	1.4(0.27)	2.5(0.17)
ST6GAL1	0.406209	0.000369706	0.000561715	0.65(0.094)	0.69(0.18)	1.5(0.53)
DUSP18	0.66544	2.89e-15	1.13e-14	0.66(0.11)	0.6(0.065)	2.4(0.21)
EARS2	0.802581	5.38e-24	3.98e-23	0.66(0.11)	0.6(0.067)	1.1(0.83)
SLC25A26	0.41212	1.09e-13	3.65e-13	0.66(0.11)	0.54(0.027)	0.78(0.7)
GOT2	0.285025	1.66e-07	3.35e-07	0.66(0.11)	0.52(0.019)	1.2(0.78)
AGT	2.01249	1.17e-22	8.1e-22	0.66(0.11)	0.62(0.089)	0.94(0.92)
XYLB	0.350356	1.39e-05	2.38e-05	0.67(0.11)	0.65(0.12)	1.8(0.37)
MAP4K2	0.376586	9.36e-07	1.77e-06	1.5(0.13)	1.6(0.099)	1.3(0.65)
NUDT4	0.628925	1.12e-19	6.44e-19	0.68(0.13)	0.6(0.069)	1.2(0.76)
POLR1D	1.30244	6.72e-47	2.22e-45	1.5(0.14)	1.6(0.072)	2(0.27)
SLC5A6	1.86568	6.56e-49	2.57e-47	0.7(0.16)	0.93(0.8)	1.3(0.73)
MLYCD	-0.264537	3.6e-08	7.69e-08	0.69(0.16)	0.78(0.38)	0.94(0.93)
GLB1	0.346293	7.9e-12	2.28e-11	0.71(0.19)	0.71(0.21)	0.65(0.51)
RPIA	0.962355	7.48e-42	1.68e-40	1.4(0.19)	0.98(0.94)	1.5(0.54)
STK38	-0.170641	0.00436125	0.00589294	0.72(0.2)	0.55(0.036)	4(0.058)
ACOX1	-1.66833	1.8e-11	5.01e-11	0.72(0.2)	0.72(0.24)	0.37(0.19)
SLC9A8	0.220203	0.00108878	0.00157332	1.4(0.2)	1.1(0.64)	3.8(0.035)
SIRT5	0.262397	5.35e-07	1.03e-06	1.4(0.22)	1.5(0.15)	0.73(0.63)
PDF	0.926015	7.38e-28	6.83e-27	0.74(0.23)	0.78(0.35)	0.95(0.93)
GALNT6	1.98845	1.71e-30	1.88e-29	0.73(0.24)	0.62(0.092)	1.7(0.4)
CSNK2A2	0.81194	4.08e-37	6.59e-36	1.4(0.24)	1.2(0.55)	4.4(0.04)
STK4	0.70339	6e-25	4.68e-24	1.3(0.24)	1.4(0.25)	1.4(0.63)
SPHK2	-0.223364	0.00620876	0.00826331	1.3(0.26)	1.6(0.074)	0.73(0.63)
ACSS1	0.611165	1.81e-10	4.64e-10	1.3(0.26)	1.2(0.45)	1.6(0.43)
CES2	-2.0007	3.49e-13	1.12e-12	1.3(0.27)	1(1)	9.2(0.01)
ATIC	1.25057	1.7e-68	9.32e-66	1.3(0.27)	1(0.86)	1.6(0.47)
DUSP15	2.02864	1.7e-19	9.59e-19	1.3(0.27)	1.1(0.83)	1.5(0.55)
GCSH	1.22204	2.56e-50	1.15e-48	0.76(0.28)	0.8(0.42)	1(0.99)
CTSV	1.79546	1.88e-26	1.61e-25	1.3(0.28)	0.82(0.46)	1.3(0.7)
CTSA	-0.658608	6.32e-09	1.43e-08	0.76(0.28)	0.64(0.11)	4.2(0.051)
MGAT4B	-0.533187	8.34e-08	1.73e-07	0.76(0.29)	0.62(0.089)	2(0.31)
ACSS2	-0.934672	6.16e-15	2.33e-14	0.76(0.29)	0.81(0.44)	0.77(0.69)
FITM2	0.853145	2.02e-18	1.04e-17	0.76(0.29)	0.79(0.39)	0.75(0.66)
XPO6	0.484405	8.76e-17	3.92e-16	1.3(0.3)	1(0.88)	4(0.058)
GLCE	0.702392	1.93e-21	1.25e-20	0.77(0.3)	0.66(0.14)	1.6(0.48)
USP7	0.327573	2.04e-08	4.44e-08	0.77(0.3)	0.85(0.55)	3.1(0.087)
PLOD3	1.29446	2.46e-58	3.22e-56	1.3(0.3)	1.3(0.42)	5.2(0.02)
PHKG2	0.245276	1.36e-05	2.34e-05	1.3(0.32)	1.2(0.44)	2.3(0.23)
KARS	0.68546	1.09e-32	1.38e-31	0.78(0.33)	0.91(0.74)	0.68(0.58)
MANSC1	0.160857	0.00404239	0.00547557	0.78(0.33)	0.83(0.49)	1.5(0.51)
ALDH2	-0.420535	2.08e-09	4.91e-09	0.78(0.33)	0.72(0.23)	1.2(0.77)
NMT2	-0.547105	3.22e-16	1.39e-15	1.3(0.34)	1.2(0.43)	2(0.32)
SGK2	-1.66356	2.3e-11	6.37e-11	0.79(0.34)	0.7(0.19)	4.2(0.052)
DGAT2	1.91532	3.64e-21	2.3e-20	1.3(0.35)	1.2(0.54)	0.56(0.34)
PIGT	0.359057	2.07e-10	5.27e-10	1.2(0.4)	1.4(0.25)	0.41(0.24)
NIT2	1.0402	5.92e-44	1.53e-42	0.81(0.4)	0.79(0.38)	3.7(0.074)
LYPLA1	0.738755	1.48e-13	4.92e-13	0.81(0.4)	0.97(0.9)	0.96(0.96)
UBA2	0.861507	1.38e-34	1.9e-33	0.81(0.4)	0.91(0.73)	0.55(0.39)
QPRT	1.03898	3.28e-14	1.16e-13	0.81(0.41)	0.77(0.33)	3.1(0.12)
SETD1A	0.520779	3.37e-14	1.19e-13	1.2(0.43)	1.4(0.17)	0.74(0.66)
DAGLA	0.194955	0.00854074	0.0111615	0.82(0.43)	0.86(0.57)	1.7(0.45)
KAT8	0.12075	0.00603634	0.00804162	0.82(0.43)	0.79(0.4)	3(0.087)
FARSB	0.735932	6.76e-26	5.65e-25	0.83(0.45)	0.75(0.31)	2(0.3)
FGFR4	1.24575	5.4e-31	6.18e-30	0.83(0.46)	0.78(0.36)	1.3(0.69)
RFWD3	1.08597	6.67e-43	1.66e-41	0.83(0.46)	0.73(0.25)	1.2(0.78)
SETDB2	0.343579	3.19e-08	6.85e-08	0.83(0.47)	0.71(0.22)	2.9(0.11)
ATP11A	2.18351	4.99e-57	4.89e-55	1.2(0.47)	1.3(0.38)	1.9(0.32)
PDPK1	0.341733	1.05e-06	1.98e-06	0.83(0.47)	0.87(0.6)	0.74(0.66)
ACSF2	-1.3	1.6e-13	5.31e-13	1.2(0.47)	1(0.99)	3.8(0.072)
FADS3	0.999009	5.17e-19	2.82e-18	1.2(0.47)	1.1(0.7)	2.2(0.26)
ENTPD6	0.586203	5.84e-17	2.65e-16	0.84(0.49)	0.66(0.14)	2.5(0.19)
SLC2A12	2.17142	3.78e-15	1.46e-14	1.2(0.49)	1.3(0.4)	0.9(0.87)
ATP6V1E2	1.38376	7.78e-39	1.45e-37	0.84(0.49)	0.81(0.43)	0.89(0.87)
PSKH1	-0.598018	2.69e-16	1.17e-15	0.84(0.5)	0.77(0.35)	1.3(0.71)
ATP6V1H	0.498355	5.42e-21	3.39e-20	1.2(0.51)	1(0.97)	3.3(0.12)
MOGAT3	-0.323095	0.0012126	0.00174399	1.2(0.51)	1.2(0.59)	2.3(0.22)
CYP2S1	1.32405	7.55e-19	4.06e-18	0.85(0.52)	0.89(0.66)	1(1)
RBBP6	0.545885	2.42e-20	1.44e-19	1.2(0.52)	1(0.98)	2.5(0.13)
STAMBP	0.229846	7.51e-08	1.56e-07	1.2(0.52)	1.2(0.56)	4.7(0.031)
ALG5	0.70743	7.63e-16	3.2e-15	0.85(0.53)	0.93(0.79)	1.2(0.8)
TP53RK	1.22612	3.43e-45	9.61e-44	0.85(0.53)	0.82(0.48)	0.81(0.75)
MTMR6	0.388534	8.58e-09	1.91e-08	1.2(0.53)	1.1(0.83)	2.1(0.26)
PLCG1	1.29943	1.18e-36	1.83e-35	1.2(0.54)	1.2(0.47)	2.2(0.22)
TRMT11	1.08234	3.53e-52	2.16e-50	1.2(0.55)	0.97(0.91)	3.9(0.067)
AHCY	1.50422	2.08e-59	2.86e-57	0.86(0.56)	0.61(0.08)	1.4(0.64)
CYP4F3	1.28631	8.9e-10	2.15e-09	1.2(0.56)	1.1(0.82)	2.5(0.14)
GGH	1.36901	1.15e-24	8.79e-24	0.86(0.57)	0.89(0.67)	1.7(0.43)
BRSK2	3.18254	1.14e-24	8.79e-24	1.2(0.57)	1.1(0.67)	1.9(0.34)
MDM2	0.765099	3.62e-23	2.58e-22	0.87(0.58)	0.78(0.37)	0.45(0.21)
ERBB3	0.335213	3.53e-05	5.79e-05	0.87(0.58)	0.9(0.71)	1.7(0.41)
DPEP1	2.11643	0.00139474	0.00199239	0.87(0.59)	0.88(0.63)	1.6(0.49)
RIPK2	1.67191	2.71e-65	6.68e-63	1.1(0.59)	1.1(0.67)	2.6(0.15)
ALG8	0.88012	4.71e-37	7.57e-36	1.1(0.59)	1.1(0.85)	1.1(0.83)
SETMAR	0.163839	0.00786795	0.0103264	0.87(0.59)	0.78(0.36)	3.2(0.11)
SQLE	1.9335	1.49e-32	1.88e-31	1.1(0.59)	1.2(0.58)	0.76(0.66)
AK3	-0.410587	2.71e-11	7.46e-11	0.87(0.6)	0.75(0.3)	3(0.095)
STT3B	0.776618	8.83e-31	9.94e-30	0.88(0.61)	0.86(0.58)	1.4(0.59)
NCOA6	0.705387	2.17e-22	1.48e-21	0.88(0.62)	0.83(0.5)	1.8(0.36)
PTPN1	0.349669	6.24e-10	1.52e-09	1.1(0.62)	1(0.86)	1.8(0.37)
SDR42E1	-0.492519	5.96e-07	1.15e-06	0.88(0.62)	0.85(0.55)	1.4(0.58)
PHKB	-0.172441	2.84e-05	4.72e-05	0.88(0.63)	0.86(0.58)	0.82(0.77)
POLG2	1.05461	9.62e-37	1.51e-35	0.88(0.63)	0.82(0.47)	1.8(0.35)
POLR2K	0.709202	4.03e-16	1.73e-15	0.89(0.63)	0.93(0.78)	1.4(0.58)
USP36	0.992926	1.67e-30	1.84e-29	1.1(0.64)	0.91(0.73)	3.4(0.053)
NCOA3	0.394086	3.11e-08	6.68e-08	1.1(0.64)	1(0.95)	2.3(0.18)
LARS	0.683136	1.82e-28	1.75e-27	0.89(0.64)	0.72(0.24)	1(0.98)
AMT	-0.890061	4.51e-16	1.92e-15	1.1(0.64)	0.96(0.87)	0.74(0.65)
DPM1	1.0796	2.25e-40	4.55e-39	1.1(0.65)	1.1(0.75)	3.9(0.034)
PIGU	0.9644	7.63e-39	1.44e-37	0.89(0.65)	0.89(0.67)	1.8(0.36)
TGS1	1.1844	5.14e-58	6.42e-56	1.1(0.65)	1.1(0.82)	0.89(0.86)
DNMT3B	1.71761	9.86e-39	1.81e-37	0.89(0.66)	0.77(0.35)	1.5(0.57)
ATP6V1C1	0.754938	1.29e-30	1.44e-29	1.1(0.66)	0.86(0.59)	1.5(0.54)
PTK2	0.677386	3.53e-34	4.72e-33	1.1(0.67)	0.97(0.91)	1.3(0.67)
CMAS	-0.365856	6.53e-08	1.37e-07	1.1(0.67)	0.92(0.75)	3.9(0.068)
CHPT1	-0.27162	4.9e-05	7.94e-05	1.1(0.67)	1.2(0.54)	1.3(0.67)
AOAH	0.695153	1.27e-07	2.59e-07	0.9(0.67)	0.85(0.56)	1.4(0.6)
SCLY	1.19976	5.13e-47	1.72e-45	1.1(0.68)	1.3(0.39)	0.63(0.48)
ALG11	0.467972	5.57e-12	1.63e-11	0.9(0.69)	0.91(0.72)	1.3(0.66)
HUNK	1.1555	2.38e-16	1.04e-15	0.9(0.69)	0.79(0.38)	2.8(0.16)
DHODH	0.856026	5.78e-35	8.06e-34	1.1(0.69)	1.1(0.75)	1.3(0.7)
ENGASE	1.54118	8.64e-32	1.06e-30	1.1(0.7)	0.9(0.7)	3.1(0.087)
ACVR1B	-0.303684	0.000277562	0.000425244	0.91(0.7)	0.72(0.24)	1.5(0.52)
SBK1	2.15292	1.95e-21	1.25e-20	1.1(0.71)	1.2(0.6)	1(0.96)
MAPK13	-0.185993	0.00756679	0.00995496	0.91(0.71)	0.94(0.83)	0.94(0.92)
PTDSS1	0.847881	4.59e-35	6.57e-34	0.91(0.73)	0.97(0.92)	0.69(0.56)
BDH2	-0.692211	7.72e-07	1.47e-06	0.92(0.73)	0.82(0.48)	1.9(0.33)
SEPHS2	-0.665784	4.86e-08	1.03e-07	0.92(0.73)	0.84(0.53)	1.2(0.81)
GSS	0.451684	1.73e-13	5.72e-13	0.92(0.74)	0.9(0.69)	0.63(0.5)
HACL1	0.348948	3.56e-05	5.84e-05	1.1(0.75)	1.1(0.64)	1.8(0.37)
RARS2	0.17292	0.00485339	0.00652263	1.1(0.75)	0.91(0.74)	2.8(0.13)
UBR5	0.678525	6.45e-25	5e-24	1.1(0.75)	1.1(0.71)	2.8(0.12)
USP40	0.655327	1.79e-24	1.36e-23	1.1(0.76)	0.95(0.85)	2.5(0.19)
ESD	0.365552	1.09e-11	3.1e-11	0.93(0.76)	0.8(0.43)	3.6(0.086)
NPAS2	0.79858	3.44e-18	1.74e-17	1.1(0.77)	1.1(0.82)	0.76(0.67)
SLC13A3	4.62311	8.1e-09	1.8e-08	1.1(0.77)	1(0.92)	2(0.31)
PTK6	-0.637813	3.2e-07	6.3e-07	0.93(0.77)	0.86(0.58)	1.7(0.44)
ZNRF2	-0.539321	7.48e-12	2.16e-11	0.93(0.77)	0.73(0.25)	2.5(0.16)
PPA1	1.25503	2.83e-48	1.03e-46	0.93(0.78)	1(0.91)	1.7(0.41)
ITCH	0.167495	0.0039914	0.00541183	0.93(0.78)	0.86(0.58)	0.96(0.96)
CAMK1D	-0.698872	2.38e-09	5.59e-09	0.94(0.79)	0.92(0.75)	1.1(0.86)
DAPK2	-0.60415	2.26e-05	3.78e-05	0.94(0.81)	0.73(0.25)	2.3(0.19)
SLC7A1	1.29109	1.37e-33	1.8e-32	0.94(0.81)	0.92(0.75)	1.8(0.35)
UBE2C	2.23087	1.97e-67	9e-65	1.1(0.81)	0.97(0.91)	1.3(0.72)
ABCC1	1.22027	2.4e-32	2.99e-31	0.94(0.82)	1(0.87)	0.65(0.54)
CARS2	0.902385	1.36e-37	2.27e-36	0.94(0.82)	0.94(0.83)	0.73(0.63)
RNF40	0.381932	1.16e-12	3.58e-12	0.95(0.83)	1.3(0.4)	1.1(0.88)
NEU1	0.573509	8.19e-12	2.36e-11	1.1(0.83)	1.2(0.51)	0.34(0.15)
SLC19A3	-0.472033	0.00266111	0.00368265	1.1(0.83)	1.2(0.48)	1.1(0.89)
SLC25A15	0.931978	2.96e-13	9.62e-13	0.95(0.83)	0.87(0.61)	0.54(0.38)
ACP1	0.754691	1.14e-43	2.94e-42	1.1(0.84)	1.1(0.63)	1.1(0.89)
PSPH	1.56287	1.65e-48	6.2e-47	1.1(0.84)	0.92(0.77)	1.1(0.84)
ATP5E	0.414433	4.86e-11	1.3e-10	1.1(0.84)	1.2(0.51)	1.6(0.45)
AMFR	-0.158684	0.00181073	0.00255081	0.95(0.85)	1.1(0.74)	0.82(0.76)
NANP	1.4217	1.32e-51	7.11e-50	1.1(0.85)	0.97(0.92)	0.63(0.5)
SRC	0.326438	1.8e-07	3.63e-07	0.95(0.85)	0.91(0.72)	1.4(0.63)
INPP5J	-1.01368	0.000247924	0.000382181	0.95(0.85)	0.65(0.12)	2.4(0.2)
POLR2D	1.05815	8.2e-42	1.82e-40	0.95(0.85)	0.81(0.46)	1.1(0.93)
PDK2	-1.01144	1.66e-12	5.06e-12	0.96(0.87)	0.99(0.96)	1.1(0.84)
NARS2	0.896563	2.32e-33	2.99e-32	0.96(0.87)	0.81(0.44)	1(1)
PPP1R2	0.244302	5.85e-08	1.23e-07	0.96(0.87)	0.86(0.58)	5.2(0.016)
ADCY3	1.26606	8.86e-41	1.84e-39	1(0.88)	1.1(0.85)	2(0.3)
POLR2C	0.326682	6.2e-10	1.51e-09	0.96(0.88)	0.88(0.63)	0.5(0.37)
ABHD12	0.396022	5.2e-06	9.19e-06	1(0.89)	0.81(0.44)	1.4(0.64)
PRKDC	1.40214	9.11e-42	2e-40	1(0.89)	0.98(0.95)	0.55(0.34)
AFMID	1.15633	5.03e-42	1.14e-40	0.97(0.89)	0.9(0.71)	1.2(0.78)
TGDS	1.317	4.5e-50	1.99e-48	1(0.9)	1.1(0.7)	2.2(0.23)
UCKL1	1.126	1.17e-42	2.84e-41	0.97(0.9)	0.77(0.35)	3.7(0.029)
USP30	-0.524681	5.17e-11	1.38e-10	1(0.9)	0.94(0.82)	2.2(0.29)
SLC6A6	3.06455	2.11e-50	9.94e-49	0.97(0.91)	0.93(0.8)	1.5(0.54)
CDK8	0.867894	2.2e-36	3.34e-35	1(0.92)	1(0.96)	2.6(0.15)
GNPDA1	0.996124	1e-39	1.94e-38	1(0.92)	0.9(0.69)	1.4(0.61)
PGS1	0.397195	4.9e-10	1.21e-09	1(0.92)	1.3(0.4)	3.2(0.071)
LPIN3	0.710727	6.95e-10	1.69e-09	1(0.92)	0.9(0.71)	5.7(0.012)
AK4	0.433965	0.000502075	0.00075325	1(0.93)	1(0.86)	1.3(0.65)
MYCBP2	0.553083	6.54e-11	1.73e-10	0.98(0.93)	0.95(0.84)	2.6(0.16)
DNMT3A	0.531397	5.11e-10	1.26e-09	1(0.94)	1(0.88)	4.4(0.042)
SLC22A3	2.08122	8.14e-42	1.82e-40	1(0.95)	0.99(0.96)	1.6(0.47)
RPE	0.563041	4.17e-19	2.29e-18	1(0.95)	0.81(0.45)	0.9(0.87)
FMO4	-1.64745	2.19e-14	7.91e-14	0.99(0.95)	0.98(0.94)	3.2(0.13)
PNPT1	1.3177	4.19e-46	1.31e-44	1(0.96)	0.97(0.91)	1.4(0.59)
HERC2	0.348011	2.94e-06	5.31e-06	0.99(0.97)	0.92(0.77)	0.84(0.79)
SIAH1	0.166116	1.1e-05	1.91e-05	1(0.97)	0.89(0.66)	2.1(0.23)
POLR3E	0.808145	1.77e-29	1.8e-28	1(0.98)	0.95(0.85)	2.5(0.18)
RPN2	1.16632	8.99e-51	4.41e-49	1(0.98)	0.92(0.77)	1.4(0.61)
NEK3	0.949853	6.34e-25	4.93e-24	0.99(0.98)	0.65(0.11)	6.5(0.0033)
ADK	1.0334	1.45e-33	1.9e-32	1(0.99)	0.9(0.69)	1.2(0.74)
HTATIP2	-0.373537	4.14e-06	7.38e-06	1(0.99)	0.9(0.7)	3.8(0.068)
