# Supplementary material for: Glycerophosphodiester phosphodiesterase 1 (GDE1) acts as a potential tumor suppressor and is a novel therapeutic target for non-mucin-producing colon adenocarcinoma
Source: PeerJ. 2020 Feb 11;8:e8421. doi: 10.7717/peerj.8421 (PMC7020812; doi:10.7717/peerj.8421)
Supplement: Supplemental Information 1 [file peerj-08-8421-s005.r]

### 1 set pwd and subroutines
options(warn = -1)    
library(ggplot2)
library(survival)
library(survminer)
library(Rmisc)
library(reshape2)

#subroutines
file2frame <- function(file, header = TRUE, sep = "\t",stringsAsFactors = F,row.names = NULL){
    out = read.delim(file, header = header, sep = sep,stringsAsFactors = stringsAsFactors,row.names = row.names)
    return(out)
}
as.numeric.matrix <- function(s){
  v = apply(s,2,as.numeric)
  rownames(v) = rownames(s)
  colnames(v) = colnames(s)
  return(v)
}

list <- structure(NA,class="result")
"[<-.result" <- function(x,...,value) {
    args <- as.list(match.call())
    args <- args[-c(1:2,length(args))]
    length(value) <- length(args)
    for(i in seq(along=args)) {
        a <- args[[i]]
        if(!missing(a)) eval.parent(substitute(a <- v,list(a=a,v=value[[i]])))
    }
    x
}

ismember <- function(A,B){
    IA = is.element(A,B)
    IB = matrix(0,length(A),1)
    for (i in 1:length(A)) {
        if (IA[i]){
            c= which(B==A[i]);
            IB[i] = c[1]
        }
    }
    IB = as.vector(IB)
    return(list(IA,IB))
}

#plot
lghplot.boxplot <- function(p,width = 0.3){
  p = p +geom_violin(alpha = 0.5,outlier.size = 0) +
    geom_boxplot(width = width,color = 'black',fill = 'white',outlier.size = 0,alpha = 1)

}
lghplot.addtheme <- function (size = 18,hjust = FALSE,legend.position = "none"){
 p = theme(axis.text.x = element_text(size = size,face = 'bold'))+
    theme(axis.text.y = element_text(size = size,face = 'bold'))+
    theme(axis.title=element_text(size=size,face = 'bold')) +
    theme(axis.title=element_text(size=size,face = 'bold')) +
    theme(title = element_text(size= size,face = 'bold'))+
    theme(#panel.grid.major =element_blank(),
        strip.text = element_text(size=size,face = 'bold'),
        legend.position  = legend.position,
       #legend.position = "none",
        panel.grid.minor = element_blank(),
        panel.background = element_blank(),
        axis.line = element_line(colour = "black")
          )
 if (hjust){
   p = p +theme(axis.text.x = element_text(angle = 45, hjust = 1))
 }
 return(p)
}

log2fc <- function(e,c){
    return(mean(e[c])-mean(e[!c]))
}
pval <- function(e,c){
    xx = summary(aov(e~c))
    return(xx[[1]]$`Pr(>F)`[1])
}

### 2 read data
#readnorm
expr.norm = file2frame('./data/expr_norm_tpm.txt')
expr.norm = expr.norm[!duplicated(expr.norm$gene),]
rownames(expr.norm) = expr.norm$gene
expr.norm = as.numeric.matrix(expr.norm[,-1])

#read case
expr.case = file2frame('./data/expr_case_tpm.txt')
expr.case = expr.case[!duplicated(expr.case$gene),]
rownames(expr.case) = expr.case$gene
expr.case = as.numeric.matrix(expr.case[,-1])

#clin
clin = file2frame('./data/coad_clin_data.csv',row.names =1)
clin = clin[clin$HISTOLOGICAL_DIAGNOSIS != '',]
list[IA,IB] = ismember(rownames(clin),colnames(expr.case))
clin = clin[IA,]
expr.case = expr.case[,IB]

expr.all = cbind(expr.norm,expr.case)


### 3 Sample QC
sampleclass = c(rep('green',ncol(expr.norm)),rep('pink',ncol(expr.case)))
pdf('./samples_boxplot1.pdf')
boxplot(expr.all,outline = F,outwex = 0,xlab = 'Sample ID',ylab = 'log2 TPM',names = 1:ncol(expr.all),col = sampleclass,
        pars = list(boxwex = 1, staplewex =1, outwex =0.5),
          horizontal = FALSE, add = FALSE, at = NULL)
dev.off()


### 4 Figures
### 4.1  Figures 4A
sum(tclass_simple == 'Normal')
sum(tclass_simple == 'N-COAD')
sum(tclass_simple == 'M-COAD')

tclass = c(rep('Control',ncol(expr.norm)),clin$HISTOLOGICAL_DIAGNOSIS)
tclass_simple = tclass
tclass_simple[tclass_simple == 'Colon Adenocarcinoma'] = 'N-COAD'
tclass_simple[tclass_simple == 'Colon Mucinous Adenocarcinoma'] = 'M-COAD'
tclass_simple[tclass_simple == 'Control'] = 'Normal'
tclass_simple = factor(tclass_simple,levels = c('N-COAD','M-COAD','Normal'))
idaa = 'GDE1'
#pdf('./figures/Figure4A_GDE1_boxplot.pdf')
p = ggplot(,aes(x = tclass_simple,y = expr.all[idaa,],color = tclass_simple))+ ylab('log2(TPM)')+
    geom_text(x=3, y=30, label="Scatter plot")
    xlab('')+theme_bw()+lghplot.addtheme(size = 22)
print(lghplot.boxplot(p))
#dev.off()

###4.2 Figure 4B
#COAD vs COMAD
tgene = 'GDE1'
ida = clin$HISTOLOGICAL_DIAGNOSIS != ''
cutoff = median(expr.case[tgene,ida])
survival_time = clin$OS_MONTHS
survival_status = clin$OS_STATUS == 'DECEASED'
st0 = clin$HISTOLOGICAL_DIAGNOSIS == 'Colon Adenocarcinoma'
st = rep('M-COAD',length(st0))
st[st0] = 'N-COAD'
tdata = data.frame(cancer_type = st[ida],
                  survival_time = survival_time[ida],
                  survival_status = survival_status[ida])
survdiff(Surv(survival_time[ida],survival_status[ida])~st[ida])

tfit = survfit(Surv(survival_time,survival_status)~cancer_type,data = tdata)
p = ggsurvplot(tfit,legend.labs = c("M-COAD", "N-COAD"),
           risk.table.col = "strata", 
           ggtheme = theme_bw(base_size = 22), 
           palette = c("#CC0000", "#4C9900"),
           xlim = c(0, 120))
#pdf('./figures/Figure4B_GDE1_N-COADvsM-COAD_survival.pdf')
print(p)
#dev.off()

###4.3 Figure 4C
# N-COAD
tgene = 'GDE1'
ida = clin$HISTOLOGICAL_DIAGNOSIS == 'Colon Adenocarcinoma'
cutoff = median(expr.case[tgene,ida])
survival_time = clin$OS_MONTHS
survival_status = clin$OS_STATUS == 'DECEASED'
st0 = expr.case[tgene,] > cutoff
st = rep('low expression',length(st0))
st[st0] = 'high expression'
tdata = data.frame(cancer_type = st[ida],
                  survival_time = survival_time[ida],
                  survival_status = survival_status[ida])
survdiff(Surv(survival_time[ida],survival_status[ida])~st[ida])

tfit = survfit(Surv(survival_time,survival_status)~cancer_type,data = tdata)
p = ggsurvplot(tfit,legend.labs = c("high expression", "low expression"),
           risk.table.col = "strata", 
           ggtheme = theme_bw(base_size = 22), 
           palette = c("#CC0000", "#4C9900"),
           xlim = c(0, 120))
#pdf('./figures/Figure4B_GDE1_N-COAD_survival.pdf')
print(p)
#dev.off()

###4.4 Figure 4D
#COMAD
tgene = 'GDE1'
ida = clin$HISTOLOGICAL_DIAGNOSIS != 'Colon Adenocarcinoma'
cutoff = median(expr.case[tgene,ida])
survival_time = clin$OS_MONTHS
survival_status = clin$OS_STATUS == 'DECEASED'
st0 = expr.case[tgene,] > cutoff
st = rep('low expression',length(st0))
st[st0] = 'high expression'
tdata = data.frame(cancer_type = st[ida],
                  survival_time = survival_time[ida],
                  survival_status = survival_status[ida])
survdiff(Surv(survival_time[ida],survival_status[ida])~st[ida])
tfit = survfit(Surv(survival_time,survival_status)~cancer_type,data = tdata)
p = ggsurvplot(tfit,legend.labs = c("high expression", "low expression"),
           risk.table.col = "strata",
           ggtheme = theme_bw(base_size = 22),
           palette = c("#CC0000", "#4C9900"),
           xlim = c(0, 120))
#pdf('./figures/Figure4B_GDE1_M-COMD_survival.pdf')
print(p)
#dev.off()


###5 Tables
des = file2frame('./data/des.all_genes.txt',row.names = 1) # supplementary table 1
ogenes = file2frame('./data/WGCNAmodule_revise_red.txt',row.names = NULL)
rownames(ogenes) = ogenes$gene_name
ogenes$log2fc = rep(1,nrow(ogenes))
ogenes$pvalue = rep(1,nrow(ogenes))
ogenes$p.adjust = rep(1,nrow(ogenes))
ogenes$HR_All_COAD =rep(1,nrow(ogenes))
ogenes$survival.pAll_COAD = rep(1,nrow(ogenes))
ogenes$out_All_COAD = rep('x',nrow(ogenes))
ogenes$HR_N_COAD =rep(1,nrow(ogenes))
ogenes$survival.pN_COAD = rep(1,nrow(ogenes))
ogenes$out_N_COAD = rep('x',nrow(ogenes))
ogenes$HR_M_COAD =rep(1,nrow(ogenes))
ogenes$survival.pM_COAD = rep(1,nrow(ogenes))
ogenes$out_M_COAD = rep('x',nrow(ogenes))

for (i in 1:nrow(ogenes)){
    
    # log2fc
    tgene = ogenes$gene_name[i]
    
    # all
    ida = clin$HISTOLOGICAL_DIAGNOSIS != ' '
    cutoff = median(expr.case[tgene,ida])
    survival_time = clin$OS_MONTHS
    survival_status = clin$OS_STATUS == 'DECEASED'
    st = expr.case[tgene,] > cutoff
    xx = survdiff(Surv(survival_time[ida],survival_status[ida])~st[ida])
    ogenes$survival.pAll_COAD[i] = pchisq(xx$chisq, length(xx$n)-1, lower.tail = FALSE)
    ogenes$HR_All_COAD[i] = (xx$obs[2]/xx$exp[2])/(xx$obs[1]/xx$exp[1])
    ogenes$out_All_COAD[i] = paste(as.character(signif(ogenes$HR_All_COAD[i],2)),'(',
                            as.character(signif(ogenes$survival.pAll_COAD[i],2)),')',sep='')
    
    #N-COAD
    ida = clin$HISTOLOGICAL_DIAGNOSIS == 'Colon Adenocarcinoma'
    cutoff = median(expr.case[tgene,ida])
    survival_time = clin$OS_MONTHS
    survival_status = clin$OS_STATUS == 'DECEASED'
    st = expr.case[tgene,] > cutoff
    xx = survdiff(Surv(survival_time[ida],survival_status[ida])~st[ida])
    ogenes$survival.pN_COAD[i] = pchisq(xx$chisq, length(xx$n)-1, lower.tail = FALSE)
    ogenes$HR_N_COAD[i] = (xx$obs[2]/xx$exp[2])/(xx$obs[1]/xx$exp[1])
    ogenes$out_N_COAD[i] = paste(as.character(signif(ogenes$HR_N_COAD[i],2)),'(',
                            as.character(signif(ogenes$survival.pN_COAD[i],2)),')',sep='')
    
    #M-COAD
    ida = clin$HISTOLOGICAL_DIAGNOSIS != 'Colon Adenocarcinoma'
    cutoff = median(expr.case[tgene,ida])
    survival_time = clin$OS_MONTHS
    survival_status = clin$OS_STATUS == 'DECEASED'
    st = expr.case[tgene,] > cutoff
    xx = survdiff(Surv(survival_time[ida],survival_status[ida])~st[ida])
    ogenes$survival.pM_COAD[i] = pchisq(xx$chisq, length(xx$n)-1, lower.tail = FALSE)
    ogenes$HR_M_COAD[i] = (xx$obs[2]/xx$exp[2])/(xx$obs[1]/xx$exp[1])
    ogenes$out_M_COAD[i] = paste(as.character(signif(ogenes$HR_M_COAD[i],2)),'(',
                            as.character(signif(ogenes$survival.pM_COAD[i],2)),')',sep='')
    
}
ix = sort.int(ogenes$survival.pAll_COAD,decreasing = F,index.return = T)$ix
ogenes = ogenes[ix,]
ogenes$log2fc = des[rownames(ogenes),]$log2FC
ogenes$pvalue = des[rownames(ogenes),]$pvalue
ogenes$p.adjust = des[rownames(ogenes),]$p.adjust
write.table(ogenes,'Supplementary Table2.txt',sep = '\t',row.names = F,col.names = T,quote = F)### supplementary table 2

head(ogenes)
